# Supplementary material for: The metabolic enzyme hexokinase 2 localizes to the nucleus in AML and normal haematopoietic stem and progenitor cells to maintain stemness
Source: Nat Cell Biol. 2022 Jun 6;24(6):872–84. doi: 10.1038/s41556-022-00925-9 (PMC9203277; doi:10.1038/s41556-022-00925-9)
Supplement: Supplementary file 3 — Cell line, patient sample, shRNA and primer-sequence information. [file 41556_2022_925_MOESM3_ESM.xlsx]

## Sheet: Supplementary Table 1
Table 1: List of PCR Primers for the DNA repair genes
PCR Primers, DNA repair genes				List of shRNA
Gene	Strand	Sequence		Gene	Numbers	Sequence
XRCC2	Forward	ATGACGAAGACGCCAAAAAC		HK2 UTR	Sequence 1	CCGGCTTAGGGCAGTCAGTAGTATTCTCGAGAATACTACTGACTGCCCTAAGTTTTTG
	Reverse	GTTCATGTCCTTTGCCCACT		HK2 UTR	Sequence 2	CCGGCCAAAGACATCTCAGACATTGCTCGAGCAATGTCTGAGATGTCTTTGGTTTTTTG
XRCC3	Forward	ACTGTGCCCCACAAAACTTC
	Reverse	GACCCTCCTTCCTCTCAACC		PHLPP1	Sequence 1	CCGGCCTGATAGTATCATCTGTGAACTCGAGTTCACAGATGATACTATCAGGTTTTTG
XRCC5	Forward	CCCCAATTCAGCAGCATATT		PHLPP1	Sequence 2	CCGGCCTGATAGTATCATCTGTGAACTCGAGTTCACAGATGATACTATCAGGTTTTTG
	Reverse	CCTTCAGCCAGACTGGAGAC
XRCC6	Forward	GCTAGAAGACCTGTTGCGGAA		IPO5	Sequence 1	CCGGCCATCACTGAAGCACATCGTTCTCGAGAACGATGTGCTTCAGTGATGGTTTTTTG
	Reverse	TGTTGAGCTTCAGCTTTAACCTG		IPO5	Sequence 2	CCGGGCCATCAGAAATACAACAGCTCTCGAGAGCTGTTGTATTTCTGATGGCTTTTTTG
PRKDC	Forward	CTTTGTCGTGTGGAGGGAAT
	Reverse	CACAACGGGGTTCAGAAGTT

## Sheet: Supplementary Table 2
AML Patient sample details
Age at Collection	Gender	Diagnosis	Cytogenetics
89	Male	AML; Clinical history of PV	not done
69	Male	AML, NOS	46,XY[20]
75	Female	AML; Clinical history of CMML	46,XX[20]
69	Male	AML with myelodysplasia related changes	46,XY[20]
88	Female	AML; Clinical history of ET	not done
83	Female	AML with mutated NPM1	46,XX[20]
78	Male	AML with mutated NPM1	46,XY[20]
76	Male	AML, M5b Monocytic with maturation	46,XY[20]
57	Male	AML with Myelodysplasia related features	6,XY,t(3;5)(q21;q35)[10]
69.9713	F	AML	46,XX[20]
67.7591	F	AML	49~53,XX,del(5)(q13q33),add(11)(q21),der(11)hsr(11)(q23),-13,+22,+der(?)r(11)hsr(11)(q23)x1~2,+der(?)ins(?;11)(?;q23q23)x2~5,+1~2mar[cp20]
73.5414	F	AML	46,XX[20]
70.1574	M	Biphenotypic	49,XY,del(5)(q22q35),+6,+8,der(11)t(5;11)(q22;q25),+13,-14,+15,der(15;17)(q10;q10)x2,+17,+22,6~11dmin[cp20]
80.0055	M	AML	47,XY,+13[3]/46,XY[17]
64.0712	M	AML	46,XY[20]
75.8549	F	AML	46,XX[20]
68.4408	F	AML	46,XX,psu dic(1;1)(p36.3;p13)[13]/46,XX[7]
71.0089	F	AML	41~47,XX,add(4)(p16),del(5)(q13q33),del(7)(q32q34),+8,-17,add(17)(p11.2),+1~2mar[cp20]
44.4435	F	AML
79.0335	M	AML	46,XY,add(2)(q31)[10]/47,XY,+13[10]
36.2574	M	AML	47,XY,+8[8]/47,idem,t(2;16)(q31;q24),+8[1]/46,XY[1]
60	M	AML	47,XY,+13[3]/46,XY[17]
48.1834	F	AML	46,XX,t(9;11)(p22;q23)[20]
60.0438	F	AML	46,XX[20]
60.2245	F	AML	45,X,-X,+1,der(1;3)(q10;p10),t(8;21)(q22;q22)[20]
64.553	F	AML	46,XX[18]
46.538	F	AML	46,XX[20]
57.2047	M	AML	46,XY,t(5;19)(q12;q13.1)[1]/46,XY[19]
48.2382	F	AML	46,XX[20]
41.0815	F	AML	46,XX[20]
64.5311	M	AML	46,XY,inv(16)(p13.1q22)[20]
59.0691	F	Biphenotypic	46,XX,t(9;22)(q34;q11.2)[20]
68.7803	F	AML	47,XX,+13[14]/46,XX[6]
72.7064	M	AML	46,XY[20]

## Sheet: Supplementary Table 3
Table 3: Cell lines used in the study
Cell line	Species	Tissue	Sex	Age
OCI AML2	Homo sapiens	Peripheral Blood	Male	65
NB4	Homo sapiens	Bone marrow	Female	23
K562	Homo sapiens	Bone Marrow	Female	53
U937	Homo sapiens	Pleural Effusion	Male	37
TEX	Homo sapiens	Cord Blood	N/A	N/A
OCI-AML 8227	Homo sapiens	N/A	N/A	N/A
130578	Homo sapiens	N/A	N/A	N/A
HL60	Homo sapiens	Peripheral Blood	Female	36
KBM3	Homo sapiens	Peripheral Blood	Female	32
KG1a	Homo sapiens	Peripheral Blood	Male	59
ML2	Homo sapiens	Peripheral Blood	Male	26
MOLM13	Homo sapiens	Peripheral Blood	Male	20
MOLM14	Homo sapiens	Peripheral Blood	Male	20
MV411	Homo sapiens	Peripheral Blood	Male	10
OCI-AML3	Homo sapiens	Peripheral Blood	Male	57
OCI-AML5	Homo sapiens	Peripheral Blood	Male	77
SKM1	Homo sapiens	Peripheral Blood	Male	76
THP1	Homo sapiens	Peripheral Blood	Male	1
CCRF-CEM	Homo sapiens	Peripheral Blood	Female	3
Jukart	Homo sapiens	Peripheral Blood	Male	14
MOLT4	Homo sapiens	Peripheral Blood	Male	19
TALL1	Homo sapiens	Peripheral Blood	Male	28
