# Supplementary material for: The metabolic enzyme hexokinase 2 localizes to the nucleus in AML and normal haematopoietic stem and progenitor cells to maintain stemness
Source: Nat Cell Biol. 2022 Jun 6;24(6):872–84. doi: 10.1038/s41556-022-00925-9 (PMC9203277; doi:10.1038/s41556-022-00925-9)
Supplement: Source Data Fig. 1 — Statistical source data. [file 41556_2022_925_MOESM4_ESM.xlsx]

## Sheet: Fig 1D
AML patient ID	Log2 Nuclear HK2
6240056	-1.4744
6295556	-1.33211
6337630	-1.50023
6335940	-1.99342
6340286	-1.39247
6335932	-1.49344
6343906	-1.37288
6340624	-1.79678
2933034	-1.35863
6364924	-1.8661
6375766	-1.94281
6376946	-1.32274
6397408	-1.93922
6405952	-2.62242
6209458	-1.85883
6224944	-2.3236
6229772	-1.52314
6254092	-2.69611
6301544	-1.32674
6335348	-2.07036
6333272	-1.78819
6345456	-1.39748
6351754	-1.20003
6372946	-1.6795
6383862	-2.11884

## Sheet: Fig 1F
EV	NLS1 HK2
5.1	9.2
5.4	17
14.7	13.3
12	8.4
6.9	22.8
12.9	16.4
7.1	9.8
	24.5

## Sheet: Fig 1G
EV	NLS1 HK2
7.1	14.9
1.5	12
7.7	9.3
4.9	11.3
8.8	11.2
9.1	12.7
9.2	7.6
