# Supplementary material for: The metabolic enzyme hexokinase 2 localizes to the nucleus in AML and normal haematopoietic stem and progenitor cells to maintain stemness
Source: Nat Cell Biol. 2022 Jun 6;24(6):872–84. doi: 10.1038/s41556-022-00925-9 (PMC9203277; doi:10.1038/s41556-022-00925-9)
Supplement: Source Data Fig. 2 — Statistical source data. [file 41556_2022_925_MOESM6_ESM.xlsx]

## Sheet: Fig 2B
		EV	OMMLS
#1	IC50(µM)	445.1	1124
#2	IC50(µM)	610.2	1361
#3	IC50(µM)	517	1088

## Sheet: Fig 2D
									ATRA 100 nM
	Control		OMMLS_SH1		OMMLS_SH2				Control		OMMLS_SH1		OMMLS_SH2
#1
# of Colonies	128		74		102				91		22		17
# of Colonies	138		72		98				78		16		20
	25.6		14.8		20.4				18.2		4.4		3.4
	27.6		14.4		19.6				15.6		3.2		4
#2
# of Colonies	172		41		99				63		21		18
# of Colonies	155		44		106				54		24		22
	34.4		8.2		9.8				12.6		4.2		3.6
	31		8.8		12.2				10.8		4.8		4.4
#3
# of Colonies	187		50		99				63
# of Colonies	155		54		106				54
	37.4		10		19.8				12.6
	31		10.8		21.2				10.8

## Sheet: Fig 2E
	Control	OMMLS_SH1	OMMLS_SH2
#1	27.8	73.3	72.4
	25.7	69.9	68.5
	23.5	68.2	66.8
#2
	22.8	48.8	66.2
	23.6	43.3	63.3
#3
	19.9	39.5	57.2
	23.4	42.2	53.5
	23.2	43.3	57.1

## Sheet: Fig 2F
					ATRA 100 nM
	Control	OMMLS_SH1	OMMLS_SH2		Control	OMMLS_SH1	OMMLS_SH2
#1	21.2	12.1	13.5		11.9	3.17	6.81
	21.6	11.6	13.1		9.35	4.91	6.58
	20.6	12.4	13.3		12.1	4.96	5.35
#2	18.7	7.4	15.1		13.9	0.653	1.61
	20.5	7.8	13.5		11.2	0.516	2.48
	18	7.53				1.57	1.73
#3	26.3	14	16.1		15.2	6.62	8.33
	24.2	15.8	16.3		13.1	7.46	9.69
	24	16.1	14.6		12.6	5.3	9.82

## Sheet: Fig 2G
	Control											Nuc-HK2 Knockdown
Days
6	8.13	8.13	1.76	4.16	8.13	9.75	4.16	8.13	1.76	5.2		0.52	0.52	4.16	1.76	1.76	0.52	0.52	0.78	0.52	0.07
9	241.67	282.88	229.32	229.32	349.44	242.06	242.06	216.58	78	203.84		203.84	18.72	110.11	131.04	164.78	153.79	91	131.04	18.72	78
13	610.09	755.04	546	773.96	849.42	563.16	657.02	469.3	624	563.16		894.01	299.52	366.08	505.44	633.56	484.38	463.32	676	234	526.5
16	1198.08	1630.72	1218.75	1381.25	1611.09	1669.72	1493.96	1274.26	1528.8	1318.2		1450.02	676	624	1006.72	1669.72	817.96	831.29	1218.75	463.32	832
17	1347.84	1872	1318.2	1611.09	1611.09	1406.08	1581.84	1406.08	1630.72	1493.96		1493.96	773.96	687.96	1006.72	1581.84	1048.32	943.8	1406.08	463.32	928.4

## Sheet: Fig 2H
Control	Nuc-HK2 KD
1489.3	1190.2
1252.8	780.3
1119.1	614.8
1262.9	1049.6
1213.9	909.3
1269.1	1002.1
1244.4	1044
1278.9	1331.8
1154.6	511.6
1558.3	1388.8

## Sheet: Fig 2I
Control	Nuc-HK2 KD
14.6	13.3
12.7	5.08
10.8	4.3
14	9.03
8.67	4.98

## Sheet: Fig 2K
Control	Nuc-HK2 KD
0.860027	-0.482567
1.27115	-0.986663
	-0.661942

## Sheet: Fig 2L
	Control	SH1
	0.25	-0.25
	0.09	-0.15
		-0.09
