# Supplementary material for: The metabolic enzyme hexokinase 2 localizes to the nucleus in AML and normal haematopoietic stem and progenitor cells to maintain stemness
Source: Nat Cell Biol. 2022 Jun 6;24(6):872–84. doi: 10.1038/s41556-022-00925-9 (PMC9203277; doi:10.1038/s41556-022-00925-9)
Supplement: Source Data Fig. 3 — Statistical source data. [file 41556_2022_925_MOESM7_ESM.xlsx]

## Sheet: Fig 3A
HSC	MPP	MLP	CMP	GMP	MEP		Monocytes	B Cell	T Cell	NK Cell
143.848	60.402	68.849	49.06	75.429	56.491		17.938	39.007	24.421	28.849
61.11	49.616	105.953	100.926	46.932	54.286		24.569	18.003	27.638	31.233
62.049	105.567	76.05	92.915	95.722	67.553		17.317	15.365	27.994	39.441
79.069	61.229	114.706	68.393	52.351	41.572		20.029	19.129	43.491	24.77
94.746	126.539	49.292	88.989	59.107	48.426		37.727	28.484	26.115	24.921
69.535	61.229	100.064	72.648	50.729	55.422		24.802	33.967	53.893	64.99
76.725	45.759	72.125	109.429	57.408	44.769		30.707	22.464	21.441	30.507
119.42	85.188	51.727	55.441	72.655	28.605		22.162	42.825	28.288	25.118
101.366	67.832	105.802	99.794	47.776	61.757		27.605	48.864	61.243	36.879
64.865	80.752	64.95	57.248	54.3	23.745		31.804	36.167	27.039	66.467
82.424	60.688	80.297	103.266	46.712	69.97		25.703	31.804	21.507	23.285
69.217	98.932	98.033	114.663	55.346	50.166		25.657	22.391	19.585	46.307
149.363	74.882	106.712	94.302	71.164	56.4		17.087	36.167	26.951	20.161
114.665	104.008	99.477	106.162	66.98	79.387		19.616	24.334	44.679	27.293
125.665	81.69		103.358	57.371				37.961	31.966
79.255	79.448		78.033	76.033				37.961	28.148
108.391	113.078		47.317	57.02				45.564
154.066	74.049			117.173
143.636	89.461			106.673
144.353	97.809			77.379
116.661	139.838			67.166
113.986	110.959			73.49
68.793	104.946			86.99
129.069	111.789			67.738
136.352				84.601
114.779				78.853
104.887

## Sheet: Fig 3B
EV	NLS1 HK2
3.27362	9.1207
3.09448	12.8118
2.97824	10.633
2.72948	6.8991
	15.496

## Sheet: Fig 3C
EV	NLS1 HK2
7.4	9.7
5.1	7.9
5.8	5.8
5.7	8.8
3.1	11.3

## Sheet: Fig 3E
WT		Vav HK2
5.68		9.74
4.3		6.64
4.79		6.11
4.73		6.9
4.32		7.01
5.51		2.41
5.41		5.63
4.24		7.81
5.67		6.16
6.71		7.78
5.6
6.24

## Sheet: Fig 3F
GMP/Ccmp							MEP
WT	Vav HK2						WT	Vav HK2
47	42.7						36.8	40.2
51.2	43.6						32.7	38.3
45.8	43.1						37.1	38.6
52.7	51.1						34.8	38.9
48	50.5						40.6	38.8
48.8	47.8						40.7	47.9
49.5							39.8
51.1							38.3
50.5							39.3

## Sheet: Fig 3G
Weeks	WT Chimera											Vav HK2 Chimera
0										1			1
4	0.462595		0.463918	0.466767	0.434655	0.464768	0.427313	0.397373		0.492386		0.560935	0.482609	0.508389	0.581911	0.656357	0.585321	0.561594	0.502392	0.539837
6	0.477134	0.288462	0.543269	0.580078	0.555556	0.471756		0.477795	0.454683	0.432836		0.652027	0.609555	0.598333	0.633898	0.724014	0.671304	0.674783	0.904762	0.533884	0.638699
8	0.469767	0.374823	0.589316	0.753199	0.645439	0.607383	0.508689	0.373766	0.510269	0.481481		0.783582	0.678571	0.779439	0.80863	0.729091	0.576606	0.705357	0.80943	1.10699	0.746789
10	0.456061	0.516432	0.633452	0.737319	0.538217	0.630931	0.719203	0.65653	0.537842	0.562092		0.840525	0.696113	0.886275	0.867188	0.914	0.836538	0.876471	0.741636	1.22273	0.710145

## Sheet: Fig 3H
WT Chimera	Vav HK2 Chimera
0.852041	0.887978
0.997159	0.80274
0.575117	1.09434
0.656642	0.954268
0.735897	0.969136
0.580275	1.29225
0.517544	0.806094
0.827397	1.10443
0.589202	1.61479
0.717949	1.29787
