# Supplementary material for: The metabolic enzyme hexokinase 2 localizes to the nucleus in AML and normal haematopoietic stem and progenitor cells to maintain stemness
Source: Nat Cell Biol. 2022 Jun 6;24(6):872–84. doi: 10.1038/s41556-022-00925-9 (PMC9203277; doi:10.1038/s41556-022-00925-9)
Supplement: Source Data Fig. 4 — Statistical source data. [file 41556_2022_925_MOESM8_ESM.xlsx]

## Sheet: Fig 4B
Days post puromycin		EV	NLS1-HK2	NLS2-HK2	NLS1-HK2 D209A/D657A
3		2	2	2	2
4		2.6	2.6	2.8	1.2
5		7.5	4	5.2	3
6		12.7	10.6	10.15	7.1
7		23.6	24	22	16.1
8		30.8	41.2	40.2	27.1
9		37.1	43.5	48	39.48
Days post puromycin	EV			NSL1-HK2			NLS2-HK2			NLS1-HK2 D209A/D657A
3	2	2	2	2	2	2	2	2	2	2	2	2
4	3.2	2.5	4.1	4.2	3.5	2.7	2.7	4	4.1	3.1	3.9	3.8
5	5.5	5.4	6.7	6.8	7.1	6.1	7.4	7.9	7.7	7.3	7.9	6.3
6	6.9	8.9	8	10	9.3	9.6	11	9.3	8.1	11.6	11	9.3
7	8.88	9.12	9.36	11.52	12.96	10.8	12	10.2	12.84	12.84	12.84	14.1

## Sheet: Fig 4C
	EV			NSL1-HK2			NSL2-HK2			NLS1-HK2 D209A/D657A
#1
Control	0.133	0.21	0.285	0.206	0.134	0.185	0.195	0.113	0.329	0.083	0.154	0.175
Atra 100nm	12.1	11.8	13.5	3.59	6.14	8.58	7.51	6.76	7.06	6.38	7.1	4.51
#2
Control	0.419	0.593	0.436	0.315	0.266	0.346	0.236	0.326	0.276	0.387	0.236	0.277
Atra 100nm	14.8	27.9	28.8	10.8	13.8	14.6	10	9.68	8.54	6.9	8.43	8.23
#3
Control	1.43	1.18		0.46	0.68		0.5	0.46		0.84	0.7
Atra 100nm	39.3	37		15.7	14.5		18.1	15.2		20.7	16.5

## Sheet: Fig 4D
	EV		NSL1-HK2		NSL2-HK2		NLS1-HK2 D209A/D657A
Control	171	179	241	259	306	267	267	237
Atra 100nm	91	102	178	179	191	174	181	178
%
Control	34.2	35.8	48.2	51.8	61.2	53.4	53.4	47.4
Atra 100nm	18.2	20.4	35.6	35.8	38.2	34.8	36.2	35.6
#2
Control	200	201	242	222	246	256	240	220
Atra 100nm	68	52	108	95	109	96	118	111
%
Control	40	40.2	48.4	44.4	49.2	51.2	48	44
Atra 100nm	13.6	10.4	21.6	19	21.8	19.2	23.6	22.2
#3 %
Control	78.8	81.2	95.2	93.4	117.6	142.4	222.8	227.2
Atra 100nm	69.2	73.6	155.2	132.6	133.6	102.8	196.8	204

## Sheet: Fig 4I
		C 0hr	6hr	24hr		C 0hr	6hr	24hr
HL60		2.22512	2.50382	1.92681		-1.997	-2.97338	-2.75738
KBM3		1.31659	0.919613	0.694785		-2.56894	-2.61926	-3.3339
KG1a		1.96882	1.94167	0.85093		-2.66055	-2.34847	-1.65073
ML1		1.61526	1.09832	0.791341		-3.18783	-2.69583	-1.5973
ML2		1.01861	1.49001	0.980188		-2.224	-3.14295	-2.12211
MOLM13		0.972367	0.422645	0.652767		-1.47081	-1.8231	-1.58868
MOLM14		1.44096	1.35348	0.539761		-2.94766	-4.13004	-0.952924
MV411		2.84821	2.07164	1.51014		-1.91336	-2.03267	-0.26365
NB4		3.51423	3.5298	3.17349		-0.546099	-1.19771	-1.51001
OCI2		2.23784	2.21197	2.02177		-1.07775	-1.02546	-2.0575
OCI3		1.97614	1.75401	1.32206		-2.15624	-2.67107	-2.25864
OCI5		2.18566	2.08728	1.43783		-2.97624	-2.61601	-1.66677
SKM1		1.57073	2.31254	1.46232		-1.72567	-2.48794	-1.54753
THP1		1.58784	0.920632	1.17995		-1.8976	-2.23117	-2.28429
U937		2.40302	2.43677	2.08575		-0.741644	-1.0338	0.786711
