# Supplementary material for: The metabolic enzyme hexokinase 2 localizes to the nucleus in AML and normal haematopoietic stem and progenitor cells to maintain stemness
Source: Nat Cell Biol. 2022 Jun 6;24(6):872–84. doi: 10.1038/s41556-022-00925-9 (PMC9203277; doi:10.1038/s41556-022-00925-9)
Supplement: Source Data Fig. 5 — Statistical source data. [file 41556_2022_925_MOESM10_ESM.xlsx]

## Sheet: Fig 5B
MAX	SIRT1	IWS1	CTR9	SPIN 1	Neg Controls
41.5	56.38	33.45	53.69	33.12	12.58
39.29	50.02	34.57	39.68	30.91	15.78
46.49	36.1	34.87	41.78	29.71	17.58
66.9	41.88	35.14	49.64	35.95	18.27
72.2	48.01	34.87	54.25	35.44	10.8
50.14	45.45	35.14	49.2	37.35	9.87
43.17	39.5	30.63	49.91	35.16	11.08
58.15	37.8	31.89	47.75	36.74	10.58
50.98	40.83	34.45	60.64	36.84	12.5
57.99	37.27	31.45	52.41	30.95	17.89
70.84	36.98	30.25	55.15	36.61	11.25
64.9	48.2	28.98	51.16	34.61	8.7
65.5	44.31	35.47	40.1	31.45	12.58
58.6	68.25	47.81	56.7	39.33	17.18
58.14	44.23	24.87	61.39	33.25	11.25
46.32	40.87	33.87	51.31	34.02	13.57
49.32	35.87	30.48	38.06	30.3	11.07
47.03	39.89	38.98	33.81	31.25	20.14
51.04	56.63	48.87	40.56	31.58	21.87
47.69	42.96	31.87	37.56	29.29	10.25
79.36	43.42	38.6	58.52	29.3	10.87
88.53	51.35	30.67	47.77	28.07	15.47
90.9	39.21	39.67	39.46	24.01	21.44
89.23	50.75	33.61	30.3	29.23	13.51
74.68	43.75	37.61	39.15	31.05
108.21	46.47	36.88	33.31	31.87
76.84	42.57	39.78	64.81	25.14
64.95	47.09	31.21	50.55	38.14
88.94	38.65	29.24	53.34	42.15
66.91	52.39	41.07	51.37	27.01
101.05	57.81	36.2	52.84	26.54
96.12	43.12	39.47	60.18	23.45
85.9	53.92	28.91	57.48	38.15
111.98	57.3	31.12	47.71	36.24
109.63	58.77	23.5	27.51	45.1
93.44	49.91	34.8	22.14	42.1
90.95	56.33	39.14	29.05	47.2
96.42	46.68	35.17	30.47	36.14
101.4	43.21	57.15	32.74	36.54
75.52	47.67	47.92	31.04	38.47
72.15	52.8	53.66	26.98
84.97	41.14	54.25	28.13
104.87	50.33	61.6	28.03
109.74	54.46	39.9
73.23	68.14	48.27
57.58	42.15	47.98
51.47	42.01	59.11
53.14	52.14	58.65
73.8	71.21	54.07
79.4	55.24	49.87
67.14	53.4	53.78
69.21	49.09	63.89
103.24	48.13	51.48
65.74	42.01	61.22
88.79		53.74
72.17		46.1
60.14
67.97
78.94
64.78
87.25

## Sheet: Fig 5D
	LSC-	LSC+
	8.83	9.69
	6.16	11.06
	8.57	8.99
	7.93	9.06
	8.27	9.78
	6.86	10.04
	9.59	8.88
	9.68	9.12
	10.15	7.04
	7.98	11.53
	8.8	8.85
	7.76	8.68
	5.78	7.76
	6.45	8.59
	10.56	9.6
	7.88	10.22
	8.31	9.64
	10.63	8.74
	7.43	8.73
	9.08	10.99
	5.15	6.06
	5.85	7.26
	11.23	8.9
	7	9.19
	12.81	12.03
		10.38
		9.51
		5.99
		10.67
		11.92
		9.46
		10.16

## Sheet: Fig 5E
	LSC-	LSC+
	9.82	10.34
	7.89	11.5
	9.41	9.73
	8.94	9.78
	9.13	10.34
	8.09	10.6
	10.19	9.59
	10.23	9.79
	10.59	8.26
	8.84	11.86
	9.44	9.54
	8.65	9.39
	7.3	8.63
	7.69	9.27
	10.98	10.17
	8.68	10.67
	9.02	10.14
	11.03	9.38
	8.36	9.39
	9.64	11.35
	6.84	7.43
	7.27	8.21
	11.54	9.56
	7.98	9.74
	13.01	12.34
		10.75
		10
		7.3
		11.02
		12.18
		10
		10.56

## Sheet: Fig 5G
	EV	NLS2 HK2	NLS1 HK2
GO:0006974-Cellular response to DNA damage stimulus	50.91	70.98	94.41
GO:1902750-Negative regulation of cell cycle G2/M phase transition	34.43	39.69	57.92
GO:0010972-Negative regulation of G2/M transition of mitotic cell cycle	29.14	40.96	54.94
GO:1901990-Regulation of mitotic cell cycle phase transition	50.09	80.26	104.27
GO:0010389-Regulation of G2/M transition of mitotic cell cycle	33.65	40.61	56.76
GO:0045786-Negative regulation of cell cycle	40.34	65.73	87.26
GO:1901988-Negative regulation of cell cycle phase transition	34.54	55.44	69.56
GO:2000736-Regulation of stem cell differentiation	41.44	54.36	90.03
