# Supplementary material for: The metabolic enzyme hexokinase 2 localizes to the nucleus in AML and normal haematopoietic stem and progenitor cells to maintain stemness
Source: Nat Cell Biol. 2022 Jun 6;24(6):872–84. doi: 10.1038/s41556-022-00925-9 (PMC9203277; doi:10.1038/s41556-022-00925-9)
Supplement: Source Data Fig. 6 — Statistical source data. [file 41556_2022_925_MOESM11_ESM.xlsx]

## Sheet: Fig 6A
үH2AX
EV CONTROL	NSL1-HK2 CONTROL	EV 3HR	NSL1-HK2 3HR	EV 6HR	NSL1-HK2 6HR
47.372	23.38	20.279	60.933	46.286	14.292
200.477	21.672	20.583	33.279	27.205	21.596
32.837	12.246	17.494	34.511	86.468	79.5
16.24	21.629	32.767	89.582	76.746	32.27
35.524	8.171	19.149	75.958	32.115	119.452
46.654	12.296	14.809	21	70.328	28.756
25.568	16.347	36.311	65.35	38.19	49.128
35.744	23.189	17.596	60.476	16.697	30.485
44.636	26.026	43.223	75.012	102.188	24.105
48.01	26.157	27.252	81.642	42.203	144.047
52.068	18.723	45.165	93.661	200.506	58.736
32.922	13.643	29.364	80.543	121.013	67.864
39.846	25.19	34.774	55.011	160.528	116.548
49.443	21.628	33.684	106.571	220.422	134.367
51.926	18.868	22.393	76.763	195.559	223.789
68.459	14.63	15.479	44.413	166.281	74.608
57.203	18.074	20.845	50.737	86.632	115.62
56.26	21.063	34.242	51.886	165.61	16.727
50.203	16.271	47.875	50.893	123.11	56.21
49.944	25.804	35.007	71.283	130.533	122.604
52.871	19.224	26.847	35.827	57.309	72.787
51.952	18.194	38.552	10.867	71.112	88.111
103.391	22.525	26.012	60.943	153.085	98.921
18.481	26.48	31.416	60.645	96.15	80.402
28.561	17.485	32.78	44.539	75.794	200.683
40.575	14.119	24.41	29.726	100.17	44.353
50.11	10.716	18.621	28.575	120.275	124.04
51.268	16.883	16.417	71.339	156.825	89.931
42.194	13.973	35.914	29.884	227.701	60.716
42.143	15.788	18.944	49.558	159.463	106.582
32.368	19.798	39.288	38.768	124.298	90.22
25.076	15.296	21.32	34.588	116.682	74.234
44.301	10.322	48.508	31.008	90.237	79.162
36.497	15.881	26.267	51.091	77.62	88.292
15.698	22.025	27.731	51.335	142.878	93.237
33.273	16.298	33.074	42.775	223.614	64.164
35.787	23.602	24.81	34.679	109.614	17.373
36.503	17.597	18.758	38.874	69.287	113.804
43.785	19.952	30.557	55.96	93.315	73.576
51.063	19.516	20.243	38.293	102.104	64.649
54.354	22.802	20.374	31.428	146.205	80.802
34.632	9.811	19.861	41.38	128.508	72.025
48.315	16.715	15.514	23.178	110.687	18.054
34.31	12.932	21.815	73.51	97.885	81.068
37.586	10.333	21.202	48.654	166.126	80.976
41.834	21.075	28.511	35.916	89.838	119.558
23.616	17.511	19.612	46.566	59.775	73.848
33.301	15.69	16.881	103	95.031	66.633
51.549	18.635	18.526	54.882	65.005	60.5
31.451	19.547	25.961	37.222	224.969	65.743
41.305	20.039	35.674	59.703	65.487	72.292
34.898	34.223	17.9	43.242	108.864	70.81
46.966	26.839	21.042	58.725	61.545	68.732
41.826	16.479	41.546	37.721	80.107	64.076
42.691	15	20.133	40.611	66.85	153.843
37.646	11.5	26.061	36.88	73.812	101.596
24.017	9.864	19.726	49.114	110.014	56.686
26.071	46.621	44.64		82.864	77.743
43.174	14.588	22.602		94.014	108.481
42.995	17.99	20.239		64.636	89.556
48.733	21.552	22.308		96.596	79.72
34.236	15.426	19.889		81.474	57.176
43.377		25.091		75.06	86.571
44.63		20.273		72.038	104.243
53.779		20.884		106.377	66.799
48.431		20.453		105.878	89.621
44.904		11.941		78.213	68.312
46.43		24.875		81.198	57.765
40.188		17.05		160.729	83.833
31.922		12.152		82.186	99.264
40.502		23.127		84.464	65.371
50.348		19.223		60.296	79.141
26.688		16.698		65.213	82.835
45.127		19.021		104.505	74.062
34.21		18.63		89.836	65.949
49.926		35.067		114.076	130.024
50.783		45.748		100.739	60.656
27.185				61.173	98.387
33.875				98.083	83.698
31.268				88.377	73.716
25.89				64.48	66.67
40.113				88.506	115.299
34.878				83.63	73.629
30.791				51.214
31.747				123.047
45.811				126.884
26.747				112.467
31.254
31.067
42.121
57.077
15.341	16.952	38.857	67.452	135.298	33.6
20.953	23.238	84.047	56.378	28.725	38.366
26.209	14.093	43.886	68.556	244.053	37.156
114.659	16.68	33.122	65.2	43.947	58.796
19.981	13.863	106.843	20.478	58.177	43.061
40.964	12	61.02	30.149	13.125	53.585
28.232	18.345	78.827	58.167	80.138	50.981
30.534	14.946	28.269	62.312	152.243	39.855
250.621	13.667	48.018	31.792	38.221	72.382
15.475	17.544	67.564	46.98	44.134	46.571
26.365	16.035	52.825	64.878	44.866	59.75
20.561	18.983	75.632	78.4	85.524	46.789
17.97	22.717	32.491	41.18	106.281	40.14
20.239	14.952	83.407	28.58	38.247	84.552
18.179	17.429	71.733	47.804	31.989	39.339
20.779	19.175	90.1	68.961	49.352	35.6
30.382	12	37.361	59.115	66.106	41.75
21.072	16.246	79.468	88.982	58.234	38.367
23.357	14.09	74.714	75.672	27.833	40.5
24.521	14.426	61.333	71	62.906	34.145
20.507	16.141	88.254	24.017	41.302	39.823
18.236	14.333	95.859	41.322	123.817	53.952
15.716	17.315	52.554	39.814	48.779	19.742
28.48	12.411	67.348	21.4	40.887	45.794
40.132	12.108	52.853	71.8	40.364	48.609
24.724	19.373	38.279	58.459	39.602	47.062
30.436	10.962	52.588	49.607	44	46.092
22.063	15.43	56.217	58.164	43.845	69.954
25.873	15.375	64.377	38.905	128.178	30.426
14.262	13.086	129.338	70.857	60.681	35.676
21.712	11.296	54.639	33.841	45.471	53.043
22.22	15.679	42.556	70.969	30.174	42.414
26.598	12.902	55.452	59.385	46.803	65.167
20.824	12.241	62.892	25.046	46.024	41.625
27.047	10.131	65.827	37.318	29.484	66.247
11.023	14.226	35.347	26.576	36.568	39.446
23.644	14.621	57.697	21.91	49.84	32.581
18.011	13.874	73.961	32.221	40.504	45.347
14.933	14.333	38.987	64.603	52.395	30.213
18.783	15.242	46.312	34.13	72.349	49.987
18.902	14.429	63.39	21.971	39.543	35.221
19.613	15.63	67.385	54.671	59.868	56.156
15.398	19.043	90.936	45.871	58.308	33.103
13.979	15.806	39.772	25.357	41.343	42.859
19.695	17.904	46.101	45.254	53	36.013
16.663	11.979	67.025	56.944	45.654	56.367
14.274	16.702	58	25.761	52.787	37.875
22.865	13.063	97.432	60.676	35.89	54.413
12.784	15.326	43.61	50.845	63.088	63.222
17.392	16.188	63.915	59.569	45.401	32.432
19.657	21.546	59.512	95.26	62.971	36.025
22.283	16.582	81.402	69.877	31.642	26
18.42	16.867	45.06	29.573	138.514	45.305
17.87	16.102	39.313	63.727	39.407	51.768
17.049	10.327	58.361	58.779	38.319	50.915
12.922	11.495	46.714	68.718	42.28	33.53
15.058	11.019	40.845	42.731	49.745	30.631
22.971	13.757	64.518	53.924	43.804	78.643
14.857	14.131	38.447	50.65	57.074	39.953
15.075	13.764	102.954	22.462	30.513	108.412
17.682	13.298	59.644	40.247	44.007	25
18.752	14.287	53.102	34.012	41.61	53
29.018	19.207	68.693	51.159	24.593	34.716
32.202	13.681	101.557	51.476	39.802	38.854
15.477	11.479	76.022	26.094	35.713	42.791
18.562	14.222	84.742	66.744	56.758	37.286
12.616	9.803	63.544	68.455	35.497	30.692
14.867	18.025	36.789	47.281	43.186	51.011
13.868	18.746	50.733	49.165	43.653	50.462
56.263	11.136	58.244	57.75	39.794	51.344
15.895	13.142	31.253	64.656	24.788	32.14
14.624	13.116	69.533	53.108	42.572	32.258
28.231	11.984	35.946	61.011	47.064	38.935
46.214	14.589	47.366	50.532	43.777	38.223
28.178	11.688	60.011	25.568	36.142	47.17
15.842	17.859	43.628	48.74	121.421	48.379
16.975	9.398	51.368	52.103	31.788	40
14.258	14.008	36.947	49.67	32.049	28.258
19.116	15.254	49.611	50.306	33.169	27.633
13.851	15.538	47.375	57.296	37.681	52.653
17.306	35.947	50.51	28.663	100.255	35.51
15.397	16.144	105.5	26.374	88.403	68.86
31.049	13.75	35.844	46.467	45.864	31.178
13.295	32.39	26.286	48.431	42.053	38.353
19.862	12.081	42.495	45.091	53.982	42.951
15.602	9.54	57.747	25.144	59.519	47.448
25.371	9.007	51.99	26.297	129.612	30.302
14.589	20.371	42.071	68.752	54.808	38.689
27.472	14.441	40.01	29.009	53.904	44.755
15.46	18.208	28.45	49.122	33.575	40.066
13.841	9.297	44.822	40.692	50.541	47.906
17.843	14.741	34.51	57.41	39.962	43.766
48.679	11.517	33.127	27.333	41.668	35
12.473	18.057	48.942	68.065	43.374	41.43
14.458	13.671	75	35.095	48.849	46.439
18.28	12.573	51.419	57.461		44.037
16.403	17.768	32.877	25.326		35.09
12.978	14.452	73.792	47.752		37.357
14.572	14.554	63.636	36.015		37.655
24.557	26.092	47.364	22.72		30.416
14.25	16.225	52.454	70.119		44.175
13.312	29.449	44.019	37.699		48.737
12.824	11.872	29.193	46.788		42
15.58	13.451	50.288	35.233		24.103
17.658	17.869	53.902	24.177		42.767
19.096	14.772	49.429	23.224		23.58
15.678	14.545	36.25	28.743		40.322
12.418	14.995	56.607	52.07		57.582
16.757	16.335	69.402	22.106		60.734
107.314	17.985	21.805	61.577		24.28
26.379	15.194	54.165	35.431		20.04
15.673	12.257	46.235	29.535		30.378
13.545	24.442	25.783			31.744
27.077	14.545	51.94			40.672
14.689	14.382	36.871			47.122
28.727	13.212	30.095			30.924
19.975	15.639	42.991			39.767
14.562	15.376	35.931			67.585
11.302	14.655	61.778			30.715
15.506	13.929	40.605			62.086
15.933	13.37	65.592			44.77
14.623	12.191	41.14			35.8
22.621	34.013	41.826			49.17
20.129	54.415	45.528			20.615
14.603	14.383	73.846			54.667
15.246		45.976			47.216
18.188		74.75			46.564
17.266		25.75			30.369
11.383		56.492			50.242
22.138		44.464			55.773
29.895		43.798			80.724
21.849		42.178			57.234
14.366		44.091			38.41
13.838		64			31.312
15.373		40.338			54.203
18.775		40.654			92.459
20.285		68.308			61.037
16.993		45.851			40.156
		58.949			53.081
		58.546			40.966
		43.603			57.891
		32.797			40.286
		51.639			43.904
		44.548			62.305
		76.055			53.41
		61.212			34.618
		57.935			55.665
		52.37			35.551
		77.917			40.74
		50.975			33.14
		87.75			33.739
		42.335			38.393
		49.764			51.316
		92.159			30.942
		51.717			48.619
		95.392			29.1
		43.458			51.567
		57.208			60.638
		42.42			24.229
		42.962			54.783
		58.584			42.266
		19.8
		44.068
		43.617
		51.107
		37.592
		44.359
		44.514
		44.394
		49.616
		44.158
28.512	7.093	51.699	32.444	90.711	29.706
46.795	19.563	177.617	33.433	85.917	40
94.959	51.752	135.237	57.694	44.986	51.663
47.481	20.91	103.325	64.482	176.113	89.284
35.96	19.831	170.764	100.941	151.802	69.274
31.923	20.797	73.785	103.087	68.55	91.284
32.971	28.261	85.542	81.897	76.692	32.385
31.723	20.46	130.103	82.862	67.262	87.764
27.483	36.611	97.5	57.786	130.828	19.062
29.899	25.175	77.491	35.152	103.391	65.904
40.053	18.035	72.957	83.787	111.822	51.717
31.665	21.214	39.91	59.707	112.897	80.322
31.395	39.29	66.829	118.007	129.943	72.066
29.052	16.904	110.549	45.309	36.644	53.326
30.718	22.034	43.537	43.532	72.882	72.977
28.034	32.411	86.527	42.241	88.566	106.69
28.103	16.781	106.766	45.228	88.452	41.674
28.25	20.321	77.914	49.778	81.619	55.069
28.852	18.114	130.005	141.37	79.081	37.861
26.919	16.918	81.968	42.71	69.292	85.493
31.631	22.833	74.508	71.859	64.583	65.962
31.978	19.924	62.111	45.995	49.165	65.31
31.61	28.335	80.486	75.145	83.44	38.296
30.459	23.737	59.698	42.979	133.746	42.226
27.411	16.211	89.817	59.487	66.657	87.723
26.56	27.045	85.433	52.968	107.183	76
25.429	18.109	80.338	135.619	60.397	117.128
31.761	21.376	45.202	41.262	84.468	39.413
29.557	23.774	73.619	36.839	81.122	48.79
30.077	24.155	57.909	60.456	25.441	86.512
26.367	51.199	67.817	54.133	61.682	53.105
27.207	27.025	137.232	68.158	75.605	41.372
27.026	28.796	78.884	58.488	53.446	68.754
24.815	22.393	47.613	49.995	60.624	61.665
37.391	27.056	50.455	39.3	68.778	90.55
40.18	18.321	79.736	63.603	75.829	57.227
24.962	25.531	59.047	43.555	61.009	61.077
38.221	38.941	69.745	53.716	39.884	55.508
29.186	22.815	54.318	35.319	45.287	48.604
31.158	24.833	48.079	52.413	61.386	31.566
28.834		64.383	35.206	60.907	60.242
34.134		80.957	65.645	55.316	27.309
33.006		88.419	76.616	55.084	52.825
34.664		76.073	34.323	115.381	70.395
38.163		58.71	48.119	55.809	56.379
32.163		60.778	69.256	87.561	135.399
40.218		63.587	70.067	58.297	73.373
32.659		56.948	52.777	41.541	41.254
		36.592	27.613	103.242	63.316
		53.708	53.313	47.779	48.93
		67.689	44.937	73.684	62.215
		59.98	49.512	56.694	27.858
		63.675	31.642	56.043	32.228
		63.04	61.933	67.143	37.489
		65.227	76.34		63.318
		59.101	65.869		60.528
		50.492	74.072		64.628
		71.827	59.98		66.591
		34.882	30.45		41.013
		82.097	67.8		45.19
		67.84	66.667		28.123
		77.126			54.123
					58.817
					97.744
					54.84
					39.944
					75.571
					53.089
					52.234
					75.324
					39.192
					41.434
					76.661
					46.908
					89.2
					70.749
					38.93
14.247	32.849	118.106	39.715
9.884	37.539	81.006	67.358
9.22	38.108	81.254	48.16
8.792	28.372	71.807	31.435
17.683	32.195	97.262	46.4
10.264	21.988	111.614	35.889
13.032	31.387	84.699	56.791
12.907	21.172	105.787	89.758
9.39	21.33	105.633	61.191
18.152	28.389	116.529	59.952
14.459	24.148	92.927	50.915
7.595	23.783	127.342	34.267
11.859	19.679	117.692	48.378
12.254	31.707	116.543	52.753
12.074	28.638	84.038	70.936
12.095	31.516	105.728	36.546
12.493	15.686	112.095	48.568
12.49	32.815	111.96	61.251
21.565	25.434	102.614	44.658
7.958	13.703	98.113	36.241
7.881	27.147	108.817	64.555
15.179	30.763	72.763	64.751
11.063	24.414	117.874	46.354
10.234	25.784	115.981	53.075
7.69	28.665	91.868	66.804
6.369	27.77	175.922	34.043
9.659	21.752	190.364	45.05
7.359	21.106	84.445	55.988
9.194	24.37	184.867	39.793
12.995	28.362	146.81	63.704
7.98	26.305	144.507	58.352
9.245	23.096	141.368	30.468
13.426	33.474	173.888	65.596
9.75	42.772	179.227	37.884
8.417	41.91	180.689	50.001
11.475	39.738	104.253	59.913
8.212	44.381	88.913	37.126
9.942	23.589	139.725	62.379
10.057	29.031	112.51	67.427
17.755	30.805	111.581	46.689
10.735	22.503	116.906	69.6
20.826	27.511	74.303	41.801
10.916	29.242		56.865
6.177	22.818		43.889
7.173	25.807		74.564
16.601	28.636		33.141
7.491	29.469		30.957
8.236	40.487		42.005
10.014	26.342		64.579
14.192	25.809		42.274
8.612	25.803		37.463
14.236	19.893		60.415
11.397	30.621		64.736
8.557	30.078		54.329
10.706	28.873		68.724
15.178	20.232		39.18
8.51	22.58
8.166	21.854
17.373	20.445
10.555	32.853
9.376	34.573
29.115	13.486
14.214	34.623
9.156	41.801
8.594	21.057
7.024	55.148
18.938	33.138
5.138	31.007
10.08	22.595
16.701	29.679
17.388	18.242
8.309	21.291
7.785	41.413
15.209	29.003
14.082	28.599
18.751	20.985
13.872	38.285
7.844	23.687
9.065	41.094
11.448	25.379
19.314	26.653
9.898	21.064
12.064	33.601
13.266	21.152
11.362	18.282
16.092	22.066
17.334	29.675
10.179	29.208
12.932	43.869
7.838	42.389
14.734	19.955
7.312	31.29
9.184	28.737
15.039	30.285
8.414	21.185
10.781	44.994
9.496	23.206
11.039	21.624
9.924	31.946
8.31	24.449
15.376	20.516
7.759	22.312
8.706	20.087
11.384	23.207
13.123	36.854
8.302	25.523
6.997	21.941
9.309	30.415
9.293	23.434
12.139	24.188
11.551	24.274
9.753	28.637
17.492	23.05
11.801	34.319
11.648	31.346
14.213	20.3
10.586	25.248
6.725	17.661
11.056	33.547
9.176
7.023
15.63
8.09
10.707
8.035
14.453
15.125
13.633
13.888
9.984
9.375
10.48
8.586
9.748
10.262
8.635
6.252
12.191
16.338
10.294
7.045
10.898
7.219
9.008
15.85
7.089
14.976
8.771
11.963
8.024
7.006
9.653
8.412
21.606
7.723
6.745
13.478
12.179
13.305
8.508
12.423
21.822
13.23
10.785
12.807
9.692
9.5
15.913
10.774
7.929
14.377
16.112
11.241
8.973
10.528
7.379
15.141
15.819
8.214
12.557
6.54
8.852
8.08
6.999
9.857
9.474
9.088
14.389
9.069
14.746
13.937
8.137
12.347
10.621
13.629
20.224
16.411
13.689
8.993
15.943
8
10.8
12.464
4.819
16.419
8.78
9.463
16.23
16.724
6.671
6.586
14.535
7.66
15.419
7.087
8.879
9.679
7.966
6.707
9.621
7.233
12.125
16.489
12.109
8.489
19.695
8.029
9.062
13.373
9.469
13.067
30.025
6.807
10.589
12.679
16.356
10.903
6.595
11.818
9.802

## Sheet: Fig 6B
үH2AX
BULK CONTROL	STEM CONTROL	BULK 3HR	STEM 3HR	BULK 6HR	STEM 6HR
18.315	32.804	169.279	106.653	196.921	38.697
15.188	21.933	95.527	102.832	67.371	41.608
33.288	42.27	94.92	165.593	56.296	43.304
51.097	31.311	79.782	88.974	117.259	34.12
96.518	37.932	78.614	119.458	128.647	55.44
44.364	27.778	178.863	99.086	218.036	82.54
61.568	14.088	92.184	55.336	55.364	48.049
41.05	44.459	31.753	87.077	72.597	40.601
65.98	44.668	60.239	109.008	46.176	39.667
41.627	46.537	145.356	123.044	47.373	32.967
32.218	48.504	59.276	82.708	254.922	75.193
26	42.261	65.675	95.153	86.18	45.563
64.058	27.952	65.976	54.887	88.326	28.671
50.491	29.084	126.419	43.248	73.191	75.719
63.719	56.517	126.452	71.712	243.413	41.679
14.332	28.638	95.778	134.062	47.974	56.684
36.258	47.748	68.756	92.737	87.261	26.613
46.596	28.941	49.961	48.255	247.62	29.475
37.855	46.994	80.055	170.019	252.788	44.994
113.992	41.461	50.038	140.174	45.96	44.865
44.282	35.045	79.608	84.469	57.924	50.726
59.727	41.969	15.829	88.074	37.301	45.085
63.268	44.551	40.81	117.663	66.433	100.09
53.894	30.843	76.193	68.251	248.777	42.802
23.951	27.981	207.139	111.56	97.127	28.503
53.287	33.075	74.906	127.355	56.73	44.444
32.996	42.883	207.054	133.355	101.416	93.637
44.679	34.39	75.662	45.636	100.996	36.228
29.71	36.715	66.578	55.184	74.779	41.599
49.092	17.328	88.838	92.511	58.377	117.153
43.661	28.585	169.359	114.176	85.266	38.39
50.344	38.708	72.76	89.371	49.631	105.382
28.425	40.458	41.584	99.285	51.088	37.18
36.553	25.852	72.294	109.966	71.788	37.47
54.572	54.313	74.244	110.768	66.944	41.705
54.022	32.981	167.181	118.308	79.81	44.344
41.116	13.65	123.244	96.099	38.097	41.896
24.916	37.533	99.112	69.94	57.558	184.549
38.025	45.13	183.875	85.885	110.106	40.941
63.591	31.6	50.058	66.269	51.334	67.484
30.989	24.911	184.596	106.803	55.041	35.258
67.434	15.175	55.912	85.064	160.252	38.267
30.943		50.991	88.932	65.402	104.556
52.558		99.314	120.922	101.22	55.579
57.939		13.031	121	54.805	36.47
37.745		93.909	96.401	50.455	32.788
76.978		176.156	98.722	85.453	31.04
47.713		66.275	109.93	53.351	36.739
61.185		72.88	123.839	49.487	41.663
39.948		82.301	89.437	55.854	47.615
37.583		78.122	89.045	70.505	51.737
37.013		78.131	103.7	52.984	121.029
38.651		114.845	111.139	44.27	94.831
49.266		114.567	149.592	66.757	88.729
34.375		96.714	98.995	66.038	69.976
37.15		58.741	101.132	62.91	38.654
35.737		86.442	114.005	69.938	125.726
		62.029	105.714	57.158	86.484
		59.353	82.226	73.817	80.47
		82.589	137.91	66.508	90.74
		85.364	113.736	55.384	62.628
		100.331	139.208	74.676	35.35
		49.094	110.554	63	51.066
		79.616	139.357	97.791	89.934
		69.053	91.653	76.304	73.978
		99.484	67.78	93.453	92.383
		138.323	137.033	89.618	97.565
		13.279	97.749	90.067	94.435
		66.556	117.498	153.729	71.636
		88.194	60.005	75.805	61.22
		49.137	94.602	55.487	75.944
		48.976	96.885	45.105	55.695
		166.093	115.583	84.073	60.338
		84.091	234.752	77.215	118.945
		59.748	63.252	64.396	98.211
		67.197	131.268	250.984	82.828
		67.214	110.105	52.679	81.201
		93.048	71.032	70.801	98.656
		86.66	129.78	62.312	23.275
		91.794	80.427	111.243	41.676
		62.958	133.933	61.255	81.336
		63.684	110.665	42.737	118.773
		107.458	128.249	251.21	114.565
		122.064	121.457	51.939	72.156
		51.317	67.539	64.641	75.115
		41.95	108.222	81.533	23.989
		159.868	232.207	54.762	88.83
		165.629	74.339	56.372	70.612
		100.806	124.966	81.235	82.502
		88.33	50.675	54.391	74.574
		81.73	83.903	60.665	124.248
		38.034	124.655	54.261	92.711
		97.837	90.938	70.371	101.397
		122.196	118.621	87.505	95.277
		58.447	83.305	51.468	116.425
		38.03	112.082	109.106	111.21
		46.816	45.102	75.164	68.618
		102.658	57.837	155.645	89.387
		20.541	138.657	92.077	105.089
		35.706	192.217	94.227	37.034
		104.359	149.284	159.94	55.417
		24.011	122.043	117.541	79.434
		104.349	142.769		133.493
		30.896	135.422		104.196
		27.761	107.869		50.22
		84.847	100.7		84.509
		27.255	96.928		93.245
		87.548	91.117		90.547
		87.301	63.684		64.944
		55.979	72.637		32.147
		131.751	128.923		39.975
		131.4	67.788
		109.173	85.582
		108.696	77.527
		105.437	91.594
		71.305	67.167
		78.82	54.578
		22.625	75.227
		22.31	98.535
		43.719	46
		89.133	97.5
			95.26
			83.494
			108.497
			94.988
			58.125
			61.419
			94.43
			84.786
			81.021
			51.913
			89.654
			78.702
			80.795
			73.619
			109.807
21.833	25.415	35.203	55.634	85.071	35.268
27.962	22.976	72.323	27.955	41.413	34.881
38.235	31.952	254.612	40.014	29.739	21.543
38.028	21.766	67.548	35.697	48.917	20.68
66.694	20.458	109.143	47.803	78.184	19.868
33.387	73.8	80.562	37.321	24.429	18.727
77.922	15.804	53.179	27.238	50.94	27.745
39.143	61.712	57.023	38.037	45.824	45.066
79.859	24.806	41.432	25	65.173	23.547
31.712	28.63	46.857	45.226	71.926	35.119
68.136	20.23	56.115	17.894	161.69	30.014
45.805	36.467	82.167	34.103	86.459	25.479
33.361	44.759	62.385	40.17	52.565	22.12
46.25	33.222	75.657	41.079	119.261	26.741
25.405	25.012	64.913	48.045	54.066	35.398
30.824	44.762	67.264	18.833	41.043	25.57
34	53.318	51.518	32.198	63.347	22.517
32.598	17.221	91.276	37.648	33.927	29.598
28.446	21.713	65.778	30.824	45.439	24.239
38.559	43.8	70.925	29.429	42.46	28.124
35.936	32.033	68.772	15.022	46.673	39
35.989	25.684	72.157	32.763	77.192	28.185
34.253	36.959	38.206	35.532	64.561	26.376
39.052	23.929	79.917	20.511	33	28.366
45.646	40.888	50.015	35.695	148.491	25.978
97.061	21.24	35.926	11.968	86.928	21.511
31.765	45.04	57.854	29.75	62.351	29.106
35.184	34.673	72.601	22.365	80.188	25.936
28.173	28.578	65.95	17.333	50.589	30.516
38.636	19.495	53.743	25.33	33.106	29.844
61.6	39.087	42.2	45.48	40.284	43.01
30.931	23.356	66.057	24.23	39.521	39.351
33.196	21.654	39.895	21.32	48.218	21.897
31.058	34.495	77.156	24.775	44.875	18.649
38.434	23.623	30.572	31.441	37.621	20.691
56.224	41.34	36.529	29.951	45.208	24.794
41.657	46.654	58.284	23.427	48.748	27.429
29.833	40.953	21.262	33.638	84.237	27.398
29.945	25.037	42.528	28.084	51.855	19.566
37.108	23.898	51.174	61.654	93.432	42.61
43.243	38.954	47.087	28.15	43.609	21.01
21.714	19.741	45.665	30.206	43.254	23.225
26.67	23.809	12.241	30.222	38.279	23.382
21.646	36.153	77.011	29.486	48.257	20.126
20.08	40.568	42.216	15.145	63.971	27.058
33.404	20.757	41.659	33.805	66.137	22.5
46.261	19.598	89.457	19.421	45.636	35.327
33.136	32.924	59.73	20.404	33.552	27.144
44.585	23.169	33.228	49.643	77.861	19.115
47.169	19.856	63.884	22.304	40.701	22.151
28.218	41.608	28.754	37.591	30.264	27.104
38.033	30.525	64.377	16.157	31.517	29.458
35.504	36.628	54.964	22.06	32.23	22.645
39.197	26.025	53.48	41.563	70.17	29.176
67.902	35.115	74.243	25.227	45.451	30.954
36.276	19.605	54.312	32.719	51.734	23.917
47.856	23.376	44.147	17.328	41.26	34.1
78.961	32.696	27.014	28.423	36.378	27.145
39.362	21.508	43.125	39	30.119	27.6
76.976	14.562	68.355	17.832	46.497	27.432
44.746	26.656	73.906	36.136	26.636	19.735
23.846	25.445	55.386	34.104	50.436	24.211
31.112	28.341	97.018	19.055	15.699	44.702
43.336	20.527	90.33	15.705	37.436	17.991
64	35.696	50.118	22.053	36.374	17.241
50.993	21.576	67.672	31.053	46.361	27.241
100.71	30.414	62.593	27.636	98.857	17.612
31.799	25.343	68.488	12.09	51.32	27.78
59.773	31.787	60.292	40.431	35.31	33.678
49.864	43.582	49.147	16.197	32.203	26.729
68.348	39.415	65.478	16.109	40.459	25.432
39.622	21.146	57.79	37.295	38.563	26.314
39.613	52.049	55.583	35.266	48.851	21.992
58.696	50	44.433	30.122	48.195	23.899
53.902	43.709	81.527	32.421	28.523	34.492
41.83	19.811	67.169	29.118	51.403	29.192
40.054	20.267	59.696	30.769	33.236	24.455
66.688	23.94	47.163	26.033	36.235	25.744
13.554	41.173		31.23	40.005	20.934
22.079	20.377		24.34	61.108	25.664
32.872	31.715		24.537	38.888	24.443
	16.951		45.927	59.612	24.976
	14.817		34.293	28.561	23.904
	31.934		28.625	36.766	19.856
	22.663		36.13	28.137	23.256
	29.276		24.766	39.96	19.849
	65.717		7.595	48.654	20.85
	25.514		33.251	17.312	24.984
	52.35		29.454	85.942	21.717
	17.8		36.787	32.144	23.484
	61.131		41.04	46.33	21.312
	11.423		15.039	44.333	19.961
	34.78		93.629	64.278	25.154
	43.282		32.188	50.325	30.278
	48.8		11.207	47.346	20.343
	21.784		31.248	39.008	23.867
	17.336		49.517	45.004	25.426
	25.062		15.207	29.656	20.642
	17.214		32.361	38.166	24.252
			28.102	51.461	18.223
				34.6	30.779
				41.818	23.241
				44.236	25.851
				52.343	29.655
				42.961	25.738
				77.517	22.082
				36.769	21.534
				40.199	18.281
				50.408	24.544
				78.119	20.76
					19.994
					26.955
					26.087
					33.152
					28.647
					22.04
					21.537
					26.632
					19.374
					26.937
					11.354
					16.152
					21.598
					23.381
					31.039
					29.987
					11.051
					10.817
					18.938
					18.494
					24.446
					22.8
					23.12
					53.559
					20.262
					20.006
					50.983
33.738	47.977	74.393	58.8	59.833	33
21.787	130.386	84.062	42.64	141.209	40.473
29.979	124.431	75.773	78.275	53.532	84.393
9.333	53.577	105.054	43.048	37.06	50.919
25.541	75.509	64.816	54.94	71.831	17.844
73.268	58.81	154.072	59.944	68.615	36.667
16.507	40.258	86.773	101.95	38.105	36.066
46.514	36.1	99.978	63.646	57.773	67.731
37.184	66.07	78.281	49.068	45.636	48.05
33.782	56.014	54.906	50.84	52.598	50.793
34.275	62.589	93.908	57.146	50.301	35.718
33.062	64.757	61.374	51.505	58.704	35.047
57.062	37.525	88.941	49.533	91.792	22.586
34.988	78.268	69.519	53.867	76.892	37.758
45.779	72.554	105.299	50.794	65.243	33.75
31.398	27.869	57.681	64.645	46.736	49.827
29.648	56.092	126.278	21.75	43.991	38.01
35.247	52.705	90.008	22.566	52.198	41.683
29.846	61.682	54.824	48.47	69.142	39.892
38.417	74.932	140.454	49.983	58.336	37.673
29.856	72.551	103.91	42.47	41.711	44.159
42.99	75.663	83.363	63	128.078	45
31.649	70.217	67.268	49.293	33.291	42.991
31.99	68.88	88.299	42.879	37.872	40.818
58.889	57.398	84.93	54.632	42.376	40.282
32.842	92.83	78.833	58.782	40.63	57.5
20.833	52.053	75.586	51.849	41.689	34.218
31.833	46.179	79.956	42.882	47.016	36.306
21.856	31.884	80.35	40.447	46.843	47.829
26.543	55.208	92.312	45.718	57.638	46.613
31.776	65.125	150.457	57.468	45.414	44.688
25.266	71.771	73.107	61.024	42.038	40.372
34.282	59.74	77.227	64.111	43.376	55.47
34.82	65.104	84.319	50.752	49.963	36.923
27.223	96.485	67.903	56.03	45.741	32.615
24.652	55.124	87.694	53.15	50.81	30.585
31.122	83.68	143.774	51.098	36.514	36.212
22.638	49.556	55.555	61.799	39.377	38.454
35.381	54.01	77.938	48.44	47.086	35.395
26.144	60.13	83.449	51.716	39.028	50.647
27.5	88.35	63.986	67.112	39.772	45.333
27.924	46.1	90.907	45.689	26.6	31.217
26.126	102.02	88.172	41.919	55.033	34.314
19.583	71.25	51.75	53.03	41.04	43.017
47.142	78.451	108.827	53.772	35.217	49.607
30.364	37.314	117.11	55.89	31.651	42.419
21.77	102.363	32.165	58.681	37.116	36
28.393	184.922	110.309	52.399	59.187	30.109
37.32	64.962	56.169	67.439	56.942	47.015
27.672	57.762	60.641	46.629	38.032	43.831
19.626	88.245	67.55	58.379	42.088	35.318
53.163	79.636	73.254	47.936	37.415	42.568
27.629	77.028	60.281	73.603	36.36	31.444
24.685	49.417	87.989	52.887	34.897	34.624
25.565	54.909	162.443	65.853	31.891	35.619
11.581	101.791	112.174	37.643	40.054	39.366
25.206	71.757	68.86	44.236	44.712	40.828
24.614	68.505	71.526	59.951	44.517	38.709
13.328	50.652	79.141	55.354	35.368	31.252
41.038	52.732	46.423	54.216	38.034	36.362
24.298	64.562	49.126	53.358	41.281	35.871
23.71	32.965	62.803	59.669	32.385	65.223
27.977	43.283	70.181	47.473	44.055	34.529
26.295	49.133	79.366	53.373	39.597	38.014
24.932	78.619	97.114	64.669	39.357	37.259
24.121	68.535	53.229	70.184	42.823	47.953
29.647	55.5	54.5	64.217	45.926	33.662
32.769	59.904	118.799	32.764	38.008	35.175
40.593	67.94	65.425	63.867	51.985	36.545
15.037	59.12	67.718	35.924	34.707	62.771
32.353	49.805	74.671	44.222	41.109	45.894
35.162	56.127	66.379	50.642	42.285	39.215
26.5	54.874	103.702	56.868	48.785	36.132
36.591	61.608	54.57	48.388	41.384	41.053
30.77	44.926	62.812	40.2	48.81	35.858
41.353	46.686	114.893	42.441		46.271
29.56	69.287	57.944	84.789		18.773
30.866	69.311	39.664	57.481		41.189
20.88	48.205	97.521	57.255		38.487
41.613	111.463	108.537	48.261		23.526
24.38	66.211	48.044	39.605		29.785
34.462	69.398	107.389	49.401		36.84
30.131	67.992	64.507	43.863		24.634
33.352	64.352	119.681	57.827		46.554
25.596	57.721	70.497	44.686		39.74
29.76	66.295	19.943	65.704
43.544	51.5	100.399	74.751
41.26	147.2	71.156	60.412
31.013	62.374	82.871	46.682
30.309	66.252		54.24
32.178	102.955		78.035
39.11	86.053		47.324
38.013	12.677		44.159
33.427	78.353		51.693
21.917	87.852		45.718
21.013	74.584		40.266
46.711	46.565		63.274
12.631	155.362		52.406
29.731	63.217		42.011
27.453	65.143		46.431
29.093	61.65		52.505
21.549	41.105		43.159
28.232	32.678		52.381
18.897	78.611		43.796
20.012	37.521		46.409
48.685	44.94		59.959
21.018	103.588		65.22
47.829	103.506		45.35
31.16	72.748		71.68
57.531	38.369		52.181
28.892	133.176		50.189
24.753	116.759		35.055
24.838	177.323		51.178
33.918	125.169		53.535
23.919	45.943		43.853
20.968	45.804		22.681
42.882	114.602		63.214
52.036	75.667		34.98
35.73	36.342
37.375	63.578
53.946	43.083
30.931	87.498
57.167	63.462
27.912	72.109
33.348	38.935
28.161
28.868
48.677
39.464
47.825
21.736
35.552
31.838

## Sheet: Fig 6C
53BP1
EV 3HR	NLS1-HK2 3HR
77.586	89.961
33.823	104.018
33.963	112.212
30.734	61.695
95.397	56.562
51.059	50.987
77.2	80.24
72.804	58.721
70.001	68.382
61.974	67.932
71.768	86.968
77.18	34.112
64.969	120.044
70.761	58.565
41.318	85.717
73.235	72.666
65.74	84.373
66.061	72.416
59.95	46.727
45.119	72.889
52.803	109.092
91.645	107.079
59.879	109.649
58.322	120.526
69.592	101.962
36.534	56.002
40.399	81.662
33.74	83.899
38.682	96.111
71.133	106.13
71.079	63.918
63.267	111.29
53.576	125.351
55.573	39.6
58.025	100.591
54.712	72.984
42.182	42.96
85.536	54.926
72.077	114.047
56.142	54.07
63.063	83.355
62.394	66.033
	8.946
	91.972
	76.109
	45.099
	39.773
	43.688
	54.341
	2.756
	55.571
	76.491
	15.484
	71.928
	5.538
	44.615
6.304	12.8
35.87	53.01
28.262	110.448
24.178	47.91
18.755	14.883
28.864	47.735
26.439	53.476
29.215	11.58
36.824	105.602
25.978	6.867
25.882	53.034
44.822	89.093
25.743	75.12
32.022	61.822
27.319	58.496
28.565	80.502
25.1	73.151
25.879	65.093
23.097	73.888
27.454	85.515
33.451	79.465
23.035	83.755
17.599	76.26
28.811	41.027
19.162	68.141
23.213	60.363
43.033	82.683
23.637	78.055
39.776	73.371
29.379	64.389
26.079	91.843
26.925	33.691
27.254	81.605
27.818	124.729
27.958	51.819
28.597	70.461
25.283	95.615
20.743	57.497
26.912	74.122
25.423	61.028
30.275	79.631
24.637	72.157
32.266	38.355
38.756	34.102
28.612	42.034
26.009	56.072
21.77	44.766
30.351	38.097
27.18	65.33
29.413	73.035
25.964	75.7
27.435	55.103
25.679	88.109
27.008	58.711
23.317	70.514
22.531	49.376
22.642
26.578
27.105
19.832
24.893
26.72
24.466
48.762
52.448
26.245
22.892
20.636
23.515
28.949
18.904
29.511
27.044
36.549
20.363
19.136
99.843	102.4
14.471	88.405
101.755	43.841
59.094	47.689
107.333	95.239
96	48.915
94.782	69.234
56.927	59.792
95.579	107.347
103.579	59.8
76.186	51.88
91.78	69.58
79.279	73.86
90.738	84.373
67.607	19.569
15.541	91.528
81.672	44.849
111.365	76.87
145.438	93.907
50.833	57.611
54.119	101.411
68.567	86.772
76.985	47.414
103.574	63.603
157.059	104.897
63.412	49.915
74.391	86.644
98.855	71.836
86.957	55.823
99.111	58.54
104.342	74.203
69.562	73.75
79.892	14.672
76.253	61.062
99.896	20.846
89.597	40.046
113.818	45.277
98.844	94.606
75.769	17.545
82.987	12.455
70.835	73.909
78.588	71.328
60.562	95.627
62.438	64.809
87.901	61.25
83.556	66.676
90.877	65.588
80.096	43.42
107.976	70.841
73.699	38.414
68.369	69.786
56.595	53.843
60.56	68.972
80.095	64.662
62.167	67.458
62.412	74.458
84.581	46.703
57.744	73.824
75.465	71.797
78.349	56.16
70.115	89.467
84.023	71.747
65.943	58.855
15.264	64.224
62.557	63.013
55.787	61.584
61.978	58.61
16.169	58.288
15.867	43.444
78.429	13.901
79.892	63.407
48.128	74.732
62.495	75.631
76.232	74.095
76.716	54.36
66.25	78.977
24.312	65.663
83.5	70.105
77.458	90.83
68.562	84.618
54.735	57.697
59.235	100.562
76.04	73.333
58.081	79.878
75.838	91.549
59.24	57.549
55.09	90.011
52.56	69.581
72.812	4.419
90.725	47.415
63.833	83.319
94.912	97.653
83.466	74.781
59.875	41.51
59.714	64.408
65.113	79.31
49.636	91.902
71.075	50.515
67.243	77.19
81.509	79.425
91.065	56.594
76.315	50.636
67.183	75.755
78.495	95.434
80.318	39.912
60.054	42.456
59.009	65.298
60.531	76.051
97.307	64.025
67.175	39.347
89.87	56.076
97.713	51.748
75.414	76.152
70.147	67.11
84.043	45.109
54.414	86.289
90.534	42.108
51.06	79.523
72.556	48.4
69.35	52.262
68.125	62.679
70.397	53.676
79.943	77.029
69.774	43.191
75.097	46.159
56.408	52.026
61.19	73.907
99.758	81.98
64.438	51.487
89.698	71.462
64.621	13.273
73.545	62.895
82.624
51.023
62.127
73.754
67.892
65.471
70.638
107.218
68.175
108.586
62.728
63.503
92.093
68.837
65.801
58.981
57.634
66.311
81.762
14.076
73.497
13.238
65.059
15.134
86.505
59.426
10.233
57.603
66.535
85.279
58.799
32.749
59.195
39.39
55.42	16.309
149.753	16.328
92.702	66.262
25.607	88.619
15.921	99.173
50.076	79
92.643	76.644
79.548	102.193
64.057	72.288
69.012	123.525
79.667	86.232
35.362	93.673
66.634	20.068
66.365	73.899
100.489	98.946
150.914	46.806
66.945	68.957
74.87	103.732
94.844	45.442
51.793	65.399
58.704	101.668
51.695	102.098
71.498	80.119
75.585	104.433
67.62	94.042
63.569	89.101
87.112	101.074
90.812	63.373
69.367	93.819
17.846	96.779
61.229	70.965
65.072	52.638
46.734	94.871
91.996	82.271
80.21	65.106
68.743	66.498
93.383	77.118
79.753	72.821
94.975	87.868
83.851	90.737
53.459	94.537
71.43	106.771
69.82	154.78
47.52	92.411
119.589	86.526
34.892	61.174
75.406	85.13
60.787	84.042
18.278	62.129
64.912	88.316
39.824	103.6
50.325	96.845
56.594	70.977
66.699	99.669
58.08	86.343
64.203	85.197
85.873	85.43
62.444	78.602
63.091	51.333
55.978	74.526
61.429	74.644
59.645

## Sheet: Fig 6D
53BP1
BULK 3HR	STEM 3HR
8.777	23.288
51.44	78.845
81.622	104.753
56.194	105.308
11.53	118.76
86.839	97.561
5.484	103.905
4.396	127.575
87.838	81.195
37.522	113.33
73.54	59.906
124.585	93.422
21.431	102.777
84.386	94.006
78.426	70.93
69.407	95.723
72.786	125.221
14.842	135.897
106.339	9.415
8.375	106.667
58.349	123.8
10.631	18.585
97.705	111.905
74.337	90.763
101.101	9.829
12.616	126.005
57.303	120.204
7.297	88.437
138.626	141.05
40.798	90.932
86.344	114.443
98.629	9.175
91.592	82.918
83.719	16.644
96.491	106.851
99.72	103.747
40.457	104.866
88.066	110.919
86.378	25.295
67.446	85.984
4.506	106.947
122.145	114.211
90.291	122.863
79.2	68.837
80.07	67.644
112.412	124.038
42.094	107.638
108.258	164.779
45.899	125.725
101.669	108.499
137.92	161.459
49.971	104.944
106.638	140.697
86.464	24.553
126.579	103.513
57.831	118.489
3.569	100.064
115.595	125.643
13.387	102.889
67.053	120.174
15.42	109.383
33.342	79.351
8.643	112.036
	127.634
	127.748
	104.88
	106.532
	113.021
	121.089
	96.664
	131.098
	109.291
	108.001
	105.441
	112.553
	129.621
	127.637
	99.832
	110.37
	109.978
	110
	111.874
	113.419
	105.37
	141.194
	92.657
	92.067
	101.522
	101.967
	95.683
	182.333
	129.278
	154.956
	78.702
	113.424
	190.606
	14.134
	104.149
	149.841
	93.099
	141.109
	116.584
	94.462
	80.752
	126.462
	137.136
	120.809
	80.396
	125.504
	100.641
	79.827
	104.404
	106.055
	9.559
	119.348
	141.369
	106.968
	105.914
	87.395
	87.785
	7.718
	122.011
	41.015
	104.886
	131.701
	102.583
39.544	46.821
23	22.443
14.548	38.082
22.011	10.757
34.408	23.812
28.068	65.5
33.764	34.253
22.234	20.369
44.616	3.048
44.708	58.553
26.025	49.885
28.603	26.011
16.884	27.636
24.024	27.33
35.293	29.565
25.324	50.591
28.431	39.634
26.869	24.777
41.902	23.642
21.234	41.337
23.534	33.179
34.544	34.505
23.867	38.5
28.329	24.635
28.377	34.454
29.238	38.495
17.131	35.979
32.64	61.235
4.71	32.327
38.074	31.576
29.994	23.04
27.424	53.24
25.503	47.951
27.343	27.942
22.984	25.257
21.812	36.229
20.244	30.419
18.2	33.774
6.046	38.717
24.726	39.57
25.212	33.262
25.525	23.569
51.721	42.055
19.473	39.514
25.42	27.805
23.194	34.894
13.443	37
19.729	22.522
23.477	45.623
36.381	29.774
23.732	41.812
24.062	41.084
24.868	19.361
28.322	32.429
21.944	29.992
20.852	23.754
27.957	31.54
28.154	33.688
19.318	27.704
22.88	47.048
20.657	28.952
22.457	26.269
25.915	30.354
	39.824
	40.023
	39.083
	25.045
	26.776
	26.081
	34.331
	6.324
	21.978
	44.609
	23.536
	33.786
	27.452
	29.093
	23.191
	29.771
	31.9
	24.331
	51.383
	33.97
	27.195
	48.665
	9.372
	28.09
	30.821
	24.98
	22.567
	24.098
	28.958
	27.114
	39.747
	6.975
	24.726
	16.626
	27.251
	40.473
88.4	94.22
99.537	16.019
48.283	8.281
59.067	43.894
64.562	149.07
32.044	103.921
51.855	116.134
76.243	71.619
154.133	140.907
33.462	62.713
54.012	128.685
67.566	81.957
84.024	112.663
52.57	61.116
51.876	72.448
72.989	87.237
59.989	129.878
41.726	97.687
99.052	89.317
54.719	92.618
93.268	8.485
93.381	52.243
54.361	64.229
75.02	70.429
64.959	50.936
71.929	89.473
104.733	94.658
56.822	54.679
106.167	95.133
39.657	62.646
69.971	117.456
108.808	47.157
89.476	132.409
62.574	69.093
92.827	97.695
71.775	84
45.17	56.134
40.009	11.059
80.612	80.383
65.821	121.114
109.017	91.653
98.681	64.897
95.686	45.841
67.876	81.646
47.818	111.656
49.851	32.962
91.968	70.515
38.904	44.435
43.592	138.87
52.71	42.451
62.417	99.104
92.722	50.574
24.75	72.131
72.839	103.261
52.964	102.703
92.355	30.187
153.536	75.471
54.5	45.907
51.442	40.697
79.859	54.278
71.457	92.847
63.761	59.49
94.469	108.248
5.244	46.466
54.153	99.849
31.077	53.85
71.568	43.664
37.122	36.596
87.505	104.349
49.898	88.928
66.317	102.092
34.534	36.955
69.35	61.103
77.891	55.763
64.695	64.229
40.406	32.217
90.212	49.759
38.316	118.845
69.406	64.809
50.064	84.866
64.926	123.329
81.232	44.164
79.466	37.011
5.462	54.801
	101.631
	90.25
	6.119
	82.717
	85.627
	82.495
	77.596
	46.739
	73.213
	50.332
	74.914
	46.318
	79.799
	80.784
	96.851
	68.094
	99.409
	8.607
	51.387
	93.113
	94.657
	37.603
	54.493
	121.326
	55.14
	60.647
	52.254
	126.907
	79.376
	40.085
	77
	97.529
	28.267
	77.324

## Sheet: Fig 6E
RAD51
EV 6HR	NLS1-HK2 6HR
21.432	5.106
28.795	18.636
12.5	32.726
24.288	5.882
32.855	37.072
14.559	42.956
35.016	15.056
30.215	17.071
14.923	46.388
13.382	14.392
27.562	54.948
31.176	41.336
26.182	58.151
25.424	35.093
29.757	74.137
29.518	13.243
26.133	49.168
18.256	45.667
28.306	40.663
29.048	46.84
24.704	61.745
29.305	39.819
31.662	53.387
31.985	52.881
24.433	66.571
27.064	71.147
29.248	47.514
28.915	37.434
24.274	64.224
35.911	39.516
23.882	64.828
27.599	36.183
29.459	43.85
28.805	42.106
27.049	57.78
30.5	70.177
27.521	18.12
26.357	49.765
28.935	73.035
24.805	67.906
28.251	66.059
39.596	60.815
25.685	36.743
38.777	40.947
32.033	58.409
25.973	16.087
23.778	49.383
29.704	40.047
37.374	35.779
30.042	40.615
19.907	48.743
25.832	62.883
27.129	76.578
27.316	39.548
27.952	35.45
26.333	45.298
32.052	42.667
34.617	90.287
27.146	36.786
21.191	38.025
25.818	54.837
24.777	68.307
31.485	35.279
11.7	85.571
22.803	41.768
36.381	71.28
34.819	45.149
21.63	63.585
22.938	40.9
34.027	36.058
13.54	56.914
23.095	37.132
37.079	61.72
34.357	42.748
23.077	44.694
22.169	38.61
32.062	58.351
34.856	43.492
31.124	65.214
30.177	71.267
20.685	79.815
35.161	86.67
35.137	65.005
33.399
30.859
30.143
28.27
22.561	169.809
76.205	183.714
93.848	58.288
4.396	152.231
36.222	149.115
54.618	35.904
55.368	154.873
10.877	129.127
3.879	25.339
51.881	70.375
51.183	240.053
28.672	17.281
60.145	133.842
51.032	143
56.172	66.19
53.594	137.759
49.385	29.729
47.231	142.492
96.062	137.869
55.701	76.387
55.859	135.413
43.042	23.703
66.139	166.508
56.849	78.015
86.2	59.788
9.244	121.652
99.342	142.606
108.468	154.343
50.687	73.433
109.452	154
56.43	65.914
96.046	62.443
59.034	115.757
55.432	167.394
55.364	164.732
99.322	154.535
21.2	18.068
89.756	200.851
67.389	117.568
101.516	64.303
85.717	65.026
41.404	72.091
112.989	151.13
58.823	154.241
86.135	62.797
93.906	142.532
88.536	154.747
55.629	130.775
50.327	164.15
56.306	64.425
55.99	160.012
54.747	59.383
88.737	148.074
16.426	192.768
25.284	136.341
103.845	58.193
89.204	147.133
89.423	66.795
65.533	147.578
88.491	228.595
41.679	64.071
95.074	168.954
84.239	73.034
86.284	178.625
91.14	197.989
81.845	73.495
69.086	63.934
48.592	130.945
53	159.925
90.967	142.022
78.81	16.316
14.09	63.326
48.754	181.758
59.803	159.844
51.585	140.25
108.706	164.825
61.181	149.134
80.016	67.847
44.754	59.939
73.089	180.394
60.482	30.586
69.041	53.56
70.456	61.76
100.467	64.554
76.298	119.624
69.179	86.059
66.854	199.194
61.621	126.379
72.886	147.829
67.098	12.552
65.141	81.324
93.551	68.486
70.81	145.104
55.007	146.542
	132.037
	135.196
	145.528
	173.11
	184.696
	152.381
	69.832
	150.487
	66.504
	129.172
	162.65
	59.319
	19.775
	63.355
	216.434
	39.276
	65.266
	11.048
	145.906
	78.134
	145.922
	80.326
	135.194
	175.431
	140.526
	115.457
	141.439
	62.993
	85.643
	90.653
	204.588
	124.705
	56.313
	175.166
	12.961
	141.487
	73.634
	77.092
	149.175
	187.624
	69.931
	66.454
	153.923
	156.129
	150.175
	149.843
	179.642
	89.205
	78.533
	176.353
	75.689
	152.432
	143
	80.256
	147.855
	133.194
	148.442
	167.65
	62.418
	68.139
	57.049
	61.281
	66.095
	93.67
	115.117
	60.203
36.136	148.048
133.875	93.455
57.495	182.911
23.202	165.683
71.606	19.855
27.876	18.366
26.87	84.384
60.323	164.141
84.636	86.948
75.18	182.237
73.396	172.444
87.933	94.533
87.58	66.888
91.026	122.355
116.957	89.313
113.737	131.633
122.392	113.376
45.915	153.7
80.761	168.233
85.693	81.665
73.899	148.359
71.578	108.415
110.66	122.19
100	35.504
50.742	118.068
92.85	128.592
88.532	151.219
69.288	193.105
124.593	143.014
83.625	132.803
114.305	133.93
103.837	142.591
87.504	181.351
48.673	88.202
109.383	153.82
83.803	169.471
119.378	85.879
111.726	121.93
80.738	145.614
88.781	139.099
124.203	190.263
78.004	125.625
79.106	159.773
90.26	125.214
66.064	118.699
91.682	131.301
76.067	89.871
107.727	36.747
110.029	158.466
94.298	122.202
91.55	165.958
77.158	113.844
84.958	125.619
122.254	163.208
91.534	20.975
103.577	194.843
63.289	149.018
92.497
65.82
109.147
94.865
82.829
116.329
120.633
67.665
106.025
66.024
85.805
78.974
96.85
81.912
114.353
54.817
54.301

## Sheet: Fig 6F
RAD51
BULK 6HR	STEM 6HR
5.311	43.548
27.98	35.977
20.42	39.681
12.255	28.333
35.731	35.963
6.222	36
3.544	35.154
29.542	5.58
48.65	43.934
39.746	39.831
5.778	74.481
8	31.365
59.894	36.884
32.558	36.14
16.924	37.558
13.543	37.253
38.043	57.239
27.102	34.573
23.46	34.589
46.37	37.511
39.088	70.527
25.558	38.446
25.667	66.935
28.926	36.37
44.139	61.936
47.135	51.989
48.441	39.021
23.482	38.505
36.652	31.484
33.223	31.021
34.076	58.938
49.546	28.691
41.992	34.948
37.203	54.763
32	36.667
27.26	55.7
27.843	65.33
55.102	39.743
26.116	63.198
38.454	38.099
27.618	74.147
25.836	60.515
44.83	38.184
26.537	35.51
33.355	62.543
29.669	52.905
27.15	69.657
31.801	35.425
28.225	34.726
25.965	32.717
49.888	35.131
28.132	61.28
7.583	54.178
35.695	63.759
41.098	63.296
28.987	56.88
26.325	57.418
42.226	58.234
46.478	33.874
26.437	32.847
21.156	30.009
25.599	34.868
44.154	36.947
37.744	60.826
36.571	33.422
30.845	37.328
35.041	56.205
31.935	31.171
40.485	30.427
27.729	34.145
46.724	34.06
25.64	36.017
52.387	61.723
26.756	32.792
23.227	32.842
25.886	57.123
39.683	35.967
48.306	38.869
32.687	37.91
23.967	72.565
8.538	32.218
27.451	44.208
26.807	33.624
25.206	31.73
25.461	35.865
30.746	31.031
19.03	65.173
58.029	34.236
5.539	59.884
26.687	36.938
27.242	29.562
5.686	32.092
49.009	42.699
25.9	28.881
32.477	31.919
22.386	32.109
37.081	31.672
25.817	42.209
37.996	37.136
7.792	63.9
40.593	43.359
7.899	37.746
55.374	36.382
36.704	23.144
35.124	38.122
26.326	37.291
31.44	29.55
42.806	36.632
3.496	40.427
28.38	69.775
	41.304
	30.895
	28.006
	27.693
	30.511
	28.436
	69.031
	29.86
	39.021
	29.149
	7.488
	33.995
	43.749
	44.983
	13.686
	34.05
	13.595
	35.313
	41.24
	40.244
	42.154
	38.219
	27.564
	26.881
	34.444
79.357	41.887
92.177	17.198
94.965	136.569
92.757	28.525
107.984	139.562
70.308	21.061
66.181	37.267
74.522	189.584
102.762	107.748
86.797	91.829
32.913	29.671
118.125	29.802
116.94	129.19
109.455	121.809
79.635	125.605
85.174	145.327
114.826	115.044
67.764	114.088
99.8	26.267
102.477	96.514
91.753	144.547
90.224	114.863
32.107	113.151
100.422	66.977
64.185	119.453
79.522	114.455
64.792	109.787
79.971	108.69
76.155	220.253
28.577	97.898
69.166	16.17
122.747	94.007
33.769	98.582
95.743	101.593
100.182	121.054
113.636	111.686
95.016	125.561
85.939	113.245
109.11	109.621
121.448	118.622
58.613	197.915
89.156	193.226
39.069	78.831
95.601	101.298
112.202	96.913
99.155	93.318
102.219	127.112
121.787	122.04
87.617	104.265
86.492	93.06
17.204	101.569
108.9	107.256
105.461	100.016
107.604	100.837
98.694	114.662
90.391	149.929
110.523	28.85
76.73	50.199
94.239	177.959
116.77	183.946
110.416	156.437
102.536	170.757
95.444	164.939
93.811	186.699
91.643	122.907
46.596	182.061
87.552	185.131
104.513	96.347
95.64	181.837
103.212	104.946
19.833	196.889
106.861	172.477
119.482	185.524
79.649	98.354
41.26	181.967
86.186	124.685
92.036	228.788
18.801	186.198
108.667	130.658
34.183	86.27
88.184	182.549
105.95	194.288
72.478	166.42
88.404	171.174
94.383	176.625
70.645	155.893
67.901	171.472
62.103	115.995
31.166	172.411
90.649	178.584
34.122	168.834
21.987	169.983
14.251	166.918
92.803	165.101
45.69	98.348
34.532	166.02
50.345	194.876
24.307	149.817
81.404	172.376
62.092	179.422
103.612	89.101
91.569	180.831
85.508	169.231
53.761	180.332
114.734	167.135
65.68	169.609
92.712	176.984
43.014	164.379
60.014	94.369
90.497	177.221
19.849	177.004
79.574	186.004
118.348	12.006
32.696	9.255
46.569	194.989
57.25	102.843
	159.43
	92.078

## Sheet: Fig 6G
#1	EV		NLS1-HK2
Control	110	102	194	162
Daunorubicin	48	50	102	85
%
Control	22	20.4	38.8	32.4
Daunorubicin	9.6	10	17	20.4
#2
Control	140	95	211	198
Daunorubicin	75	75	113	101
%
Control	28	19	42.2	39.6
Daunorubicin	15	15	22.6	20.2
#3
Daunorubicin	56	62	97	108
%
Daunorubicin	11.2	12.4	19.4	21.6

## Sheet: Fig 6H
	EV	NLS1-HK2	EV 6HR	NLS1-HK2 6HR
Tail moment	0.772135	0.303287	0.601661	9.6331
	19.5607	0.531504	0.577113	4.82136
	0.423503	0.282893	1.17535	9.22215
	0.930285	6.22199	4.03878	2.15828
	0.480761	0.156641	0.328486	1.98749
	3.34297	0.659873	2.17391	5.51476
	17.1871	3.73878	55.01	14.2946
	24.8387	0.280714	20.7456	1.96565
	46.173	0.391655	1.659	3.49512
	0.40736	0.84104	1.58064	3.6635
	1.64104	0.291797	50.961	16.2535
	15.0028	0.263145	1.11617	7.3427
	1.3697	0.305152	71.8893	12.885
	1.18945	44.5985	59.6796	8.20956
	14.9179	0.327506	79.9929	1.08083
	0.210265	0.34895	65.6898	0.339464
	3.54721	0.85213	6.20741	6.84731
	42.9711	1.11884	0.668299	1.36049
	24.0166	61.0029	6.75071	1.20726
	3.71358	1.07746	18.871	3.22998
	0.219905	0.16438	2.57329	0.304487
	1.56192	0.375236	47.1643	5.05403
	0.994843	5.94413	14.0247	0.992432
	124.348	3.65336	12.0652	0.55096
	2.97269	1.15793	0.90471	23.7528
	7.98094	5.32403	36.6525	21.5199
	59.9534	0.150136	1.69281	64.9563
	0.759407	15.1233	59.7105	45.9076
	45.2734	55.0284	0.305689	101.362
	15.5956	0.330798	31.5248	15.1152
	3.2029	1.62921	1.16405	0.00682289
	2.52322	5.30588	26.0239	6.24388
	9.65833	35.3552	19.8765	13.7909
	2.64448	64.8073	53.5823	0.325242
	31.4316	56.8296	0.884709	0.00546665
	40.5829	5.50223	1.11956	19.4152
	3.77538	1.1114	0.629533	2.13155
	4.97327	40.9288	24.4812	50.0417
	0.268442	3.05698	23.7159	3.28031
	2.40912	1.8748	4.27707	14.0346
	0.358612	41.7613	19.2976	8.20621
	4.68054	22.0324	2.36429	4.08987
	0.267665	4.94896	13.0762	8.66232
	0.0872951	18.7412	1.17452	11.8887
	21.5389	0.719242	1.03044	36.7428
	0.616411	0.160652	6.13448	11.8644
	16.6504	0.28663	9.37522	8.69106
	5.27503	0.200491	3.67367	4.03291
	0.616586	0.341954	92.7764	1.21755
	0.171954	52.9732	5.85437	87.4047
	0.0970762	0.318159	20.5093	19.5085
	0.140972	23.8477	22.4724	4.20072
	0.0788855	18.0374	4.87466	0.370023
	0.445438	22.1172	14.6163	1.71798
	13.0489	0.173546	21.8049	34.0467
	11.076	3.46186	116.947	93.9176
	0.21415	0.305565	14.942	29.8533
	0.0742947	30.2528	92.66	0.384353
	0.207775	3.04695	108.309	17.4539
	0.0987459	0.178727	11.8636	21.0702
	10.316	0.164285	38.9534	0.00875857
	0.202813	30.3904	0.946671	1.66873
	0.318299	0.57686	69.0227	34.759
	0.199238	2.93788	2.00288	0.212472
	1.1768	0.557407	3.67355	1.82419
	0.271801	0.348183	6.63364	1.07639
	0.143032	1.33821	1.84946	2.30983
	3.95712	2.43408	47.5119	3.21519
	0.0856002	20.7721	5.82894	72.1378
	5.43799	0.541829	3.47502	94.9603
	0.443814	1.45942	27.6396	36.1215
	0.215072	0.405124	93.0028	86.7442
	16.0489	0.917988	123.726
	0.264649	9.42163
	7.92354	0.272071
	0.97345	2.17043
	0.62349	1.2522
	33.5792	30.8345
	3.03179	0.471243
	23.4008	0.0797125
	0.410682	27.032
	25.1618	0.405609
	6.90103	5.27591
	1.6365	0.332195
	5.86073	0.372655
	4.23557	0.979359
	43.4589	72.2186
	9.14879	0.663758
	64.6202	23.9424
	19.9969	0.135724
	60.7674	0.455381
	28.1465	0.0927518
	37.4356	60.3175
	18.2306	0.506294
	91.0903	26.5325
	3.8973	1.28275
	6.76756	0.239204
	4.27902	0.561346
	46.537	0.641537
	17.851	0.337651
	5.3255	0.472882
	1.77827	36.2381
	8.93915	0.617222
	118.127	34.512
	30.6978	0.0493812
	81.1502	5.10096
	15.5565	1.21996
	15.6258	79.5428
	48.5309	3.41677
	70.8384	19.9947
	84.8864	1.7232
	3.61042	1.25784
	7.71406	7.05255
	1.57783	1.40528
	17.373	0.91177
	1.9996	22.3903
	9.71322	1.85609
	1.88646	1.57687
	2.0187	1.95841
	1.26308	0.67471
	0.840266	0.802964
	1.50286	2.35457
	0.172958	75.9169
	2.27872	7.09577
	38.5211	18.5835
	68.1766	39.6288
	4.92177	71.4237
	45.4457	0.0599506
	5.88968	39.2017
	11.7808	0.339006
	6.35702	0.777538
	1.34754	97.1217
	13.1554	0.664949
	1.21201	1.36138
	1.81765	0.21355
	108.044	0.45721
	30.5455	0.165524
	23.2527	0.301317
	28.3336	0.220072
	38.8866	0.171983
	52.9898	1.68736
	76.8927	0.499122
		15.4289
		0.245744
		0.430937
		18.8627
		0.728958
		0.103397
		2.25086
		0.200956
		67.3539
		9.63803
		0.0925551
		0.390616
		2.48902
		0.137704
		16.3729
		0.90315
		0.422306
		0.663933
		1.5462
		0.339901
		6.06197
		2.32269
		0.770499
		0.136333
		0.474259
		0.107796
		0.424472
		42.1669
		0.112298
		0.423691
		0.0795283
		1.13321
		0.428093
		0.437417
		1.50924
		0.191591
		0.548359
		2.9719
		19.7845
		0.166203
		1.39199
		0.363198
		28.3797
		0.304481
		0.504473
		52.4673
		14.2937
		44.3344
		1.73097
		1.35715
		0.10218
		0.534215
		21.6597
		0.578855
		0.261363
		0.332289
		6.62754
		0.112458
		28.5154
		8.12522
		0.076385
		13.6601
		0.118115
		1.19084
		0.970386
		0.106548
		0.0924014
		47.8066
		27.0626
		58.9334
		52.5433
		34.6246
		49.6375
	0.957605	1.04498	0.955973	18.2947
	0	1.47696	1.69555	0.997049
	5.14982	0.5144	2.74303	10.1073
	0.0169608	0.649347	1.03681	0.0205244
	27.7305	0.222085	1.44129	14.9968
	30.9133	0.44403	3.03005	0.610243
	38.8741	0.823821	2.09844	0.105363
	22.6153	12.9391	5.88994	1.14337
	25.1592	0.544583	5.87939	24.7907
	22.406	2.52532	3.66151	38.2782
	24.9464	1.87432	1.20286	0.529092
	18.7283	0.162531	6.90222	0.717831
	12.0439	0.878095	9.69183	2.86409
	28.4117	0.540456	9.24618	1.25914
	49.3308	1.22716	3.61457	30.1033
	8.46969	0.259165	9.00077	18.2984
	19.5945	1.33869	9.4959	6.46736
	9.81443	0.161427	0.750028	2.04248
	40.8235	1.06781	14.4835	44.3956
	36.0431	6.99319	10.103	52.6772
	5.18659	0.180721	1.94369	14.8109
	5.54811	0.610021	60.2852	84.9072
	14.0157	0.863538	0.574746	0.572612
	37.0939	0.00827872	2.91664	1.70564
	24.9788	0.0163367	28.0419	1.05175
	28.5046	0.00959044	1.88397	2.70703
	13.1054	17.6781	11.2713	4.27689
	35.6281	0.867105	2.27698	2.44445
	7.8874	0.544465	0.370663	15.3138
	7.82623	0.346498	6.37123	11.2047
	22.4085	2.21915	12.8693	0.314636
	13.4981	0.379095	10.0798	27.1656
	35.5267	0.372277	1.29004	31.5792
	30.7993	0.0046656	18.4668	4.2022
	32.4276	6.92035	3.04638	0.00896739
	22.3536	4.26706	12.3578	2.40851
	24.0354	0.56195	13.1356	18.5306
	21.6399	0.269418	7.7283	12.0733
	5.44851	1.85874	3.05525	0.0221056
	8.10958	1.84555	6.28452	14.656
	17.3441	0.206166	1.99703	36.8622
	23.4499	0.12898	12.1452	3.86067
	22.5846	2.36416	1.33031	33.823
	32.9265	2.74283	5.87159	25.2952
	27.6475	0.168671	1.89504	1.52846
	7.59564	0.163266	5.57676	0.0210926
	24.676	39.7677	13.0081	1.32259
	31.8961	3.0111	2.70021	4.96492
	13.6079	0.35903	1.11697	55.4017
	14.6765	0.775919	4.50708	1.24171
	9.88571	38.0814	1.90557
	2.40482	8.76786	2.11267
	44.7911	1.26025	1.88391
	3.22704	3.91067	1.79341
	28.6523	3.09137	104.575
	32.3829	19.3453	84.2043
	7.06276	27.3535	1.06116
	38.143	0.726206	2.19702
	14.8913	3.34022	0.768282
	36.9589	1.91829	9.67632
	44.8342	0.740385	22.4772
	38.4365	15.4539	50.2377
	21.708	3.12252
	29.0318	34.4935
	8.85977	0.249755
	36.7464	0.209622
	28.1508	0.0905761
	23.3977	1.5079
	17.3042	0.332204
	21.6356	0.7206
	60.8171	8.05076
	35.0255	0.0913002
	26.733	4.99595
	44.7483	0.843532
	66.0671	0.212405
	41.0316	0.127986
	30.6145	0.17699
	94.6295	1.31962
	19.6457	0.238714
	4.36709	0.876291
	13.1134	0.159195
	20.9358	15.9632
	12.1224	75.0639
	6.3467	29.3453
	18.8052	1.07832
	22.7602	86.6821
	0.93288	81.4928
		4.4416
		3.30954
		0.266033
		59.8801
		102.137
		0.499941
		0.502502
		4.19189
		21.609
		21.493
		8.55539
		0.467127
		0.188255
		0.875187
		0.476245
		14.5304
		53.1822
		2.29864
		2.33187
		16.4137
		1.18292
		72.2318
	2.56968	26.2606	127.595	35.5906
	45.2198	2.93372	2.40528	4.7958
	1.32041	33.6184	10.8779	1.90496
	0.732447	5.52486	114.185	100.553
	2.1187	10.1378	5.37271	60.8399
	44.907	39.255	9.67992	17.6424
	2.25595	14.7164	39.0059	3.91312
	11.434	27.0372	33.1906	2.69576
	0.777648	15.9135	12.0647	10.9413
	17.7386	12.9913	25.2395	23.3487
	25.5023	22.4248	34.0028	6.99458
	0.546996	37.4457	3.5514	12.2275
	0.453809	19.5239	62.1088	39.9801
	2.20568	2.40381	42.9727	2.44187
	8.73195	17.9613	18.0516	11.2449
	13.7157	15.3154	52.8484	1.94341
	1.70034	8.32078	34.9917	8.11834
	3.07211	14.8702	47.3824	14.4016
	8.80447	17.0582	52.6753	17.3053
	7.73649	11.3534	7.47501	10.8023
	26.9934	37.4098	13.1789	2.41298
	1.19114	4.92752	19.0722	9.24127
	6.7186	14.122	70.341	7.85079
	7.082	11.5735	9.3457	7.90163
	16.0348	1.93286	34.5944	28.1607
	4.33127	0	27.1094	3.38226
	7.5416	1.4779	8.79832	28.2477
	16.4499	20.8574	4.26933	2.52537
	3.32656	8.60858	23.8789	3.85243
	0.774647	1.9308	3.73238	2.42528
	5.93838	3.7747	41.6881	5.95353
	3.88805	21.0967	10.3031	13.1506
	6.2826	2.40922	48.1152	8.13281
	10.264	27.8718	159.995	8.74432
	5.30367	0	13.7581	18.3329
	31.2679	7.875	17.3127	21.4602
	5.93391	17.406	8.76536	4.58685
	0.372348	14.8584	6.48378	20.1101
	16.2773	145.577	1.06836	24.6093
	36.8786	12.5243	3.91846	11.8071
	32.1573	14.8081	14.0476	12.2597
	13.5437	0.25695	9.07464	4.70007
	16.5603	67.0641	25.1162	8.40083
	2.71751	36.4829	48.1584	5.07994
	22.4034	15.7843	5.22771	17.0998
	27.0275	87.0305	57.5673	32.1641
	35.2602	44.3486	43.0406	1.95333
	10.834	24.156	15.5384	36.7845
	1.55508	20.8319	31.2541	1.03842
	31.274	34.5791	0.937384	28.567
	0.312144	31.8152	0.688672	15.3531
	7.14376	28.1264	59.9058	22.4987
	10.4583	68.0473	40.8764	16.1351
	69.6372	73.8804	16.5269	3.93439
	8.03822	22.1922	7.6219	5.29054
	1.81679	26.9543	17.4225	3.10586
	30.8719	62.0978	3.04889	10.1198
	15.9424	0.155539	4.46759	6.70498
	53.9978	14.2089	33.0414	3.65678
	48.6931	36.9851	69.8685	5.93083
	14.8207	0	3.3435	43.6256
	7.78952	49.7308	4.25385	17.529
	0.378366	15.8356	26.6104	43.3394
	110.288	36.628	5.14113	5.06113
	2.91212	39.8393	11.2456	18.8845
	1.44442	4.95574	12.2176	21.5758
	7.21553	0.429097	8.85589	13.4769
	25.9042	8.98294	10.824	25.5475
	1.78781	56.0455	18.1667	11.833
	10.4754	31.859	21.6448	10.3378
	2.40737	13.1351	10.1011	17.1845
	1.50141	23.1527	2.40668	16.6869
	5.74881	15.0914	35.9424	5.43447
	11.1354	172.588	28.5232	27.9052
	17.2108	12.9937	45.0402	26.1948
	3.56358	7.54047	11.7718	49.9424
	2.42665	8.4481	202.988	8.54872
	1.73246	12.4099	0	59.5996
	1.20141	30.4906	2.4873	25.9515
	2.57313	1.41557	6.60836	22.428
	2.09155	1.51562	33.1263	54.9328
	20.7321	43.119	1.9388	2.48686
	1.11872	31.7512	49.7708	30.9915
	1.77455	9.08091	22.1873	3.49051
	0.135156	4.40932	5.06784	11.1692
	1.30402	12.5637	8.86621	12.0414
	0.91634	8.4252	14.347	17.2493
	24.4009	0.601212	15.8043	13.2515
	1.36189	43.3483	30.1399	70.1948
	1.02045	7.19341	52.8356	0.731858
	9.25229	16.8109	52.4405	7.56342
	0.16301	0.811054	5.3395	16.3673
	22.6827	5.74535	21.5468	30.7063
	22.2655	4.49942	3.71357	5.54053
	16.1846	1.18635	26.6057	9.22488
	30.8	0.819646	4.44093	5.73937
	49.9588	5.14039	63.8572	10.8546
	11.2295	2.45275	0.390418	40.1247
	7.29645	8.46918	14.0776	36.9815
	34.6569	10.7151	6.26577	20.2425
	117.951	7.45493	40.2844	61.214
	74.5651	2.25228	20.9138	7.15671
	2.05095	12.2304		0.561696
	12.5932	10.0725		6.93488
	7.27314	19.8136		31.5912
	40.4647	6.03142		9.87001
	1.18056	4.72112		54.5714
	0.57	0.542195		4.68933
	125.633	7.55674		17.9962
	0.758201	35.7712		6.54116
	36.6996	14.8046		0.563082
	3.77633	30.6418		38.2593
	8.78425	0.528937		11.0542
	18.9964	36.811		6.41321
	15.4731	11.1526		11.5388
	24.7673	12.2965		22.9123
	18.9413	16.1596		39.8452
	6.18643	23.7365		2.37474
	11.736	36.4654		3.6412
	42.8041	32.7301		4.64606
	3.32583	25.0652		0.775774
	12.9041	1.7081		0.715437
	34.8903	10.4885		2.33996
	30.7519	20.7015		4.25198
	20.8356	45.0925		3.35557
	63.5174	9.31631		3.10859
	0.345771	37.5344		2.05647
	35.614	15.2009		11.9553
	19.3877	2.04028		2.85456
	20.6108	24.4442		2.17426
	0	5.26668		2.54196
	4.04137	8.79147		3.37248
	19.9436	22.0189		0.13423
	8.85529	30.2407		6.21304
	20.557	4.26806		1.49822
	10.8965	0.68758		19.1549
	21.8311	3.14604		4.16178
	32.0118	21.5096		2.77627
	34.1709	0.358208		3.39264
	9.40069	0.0948895		0.995174
	12.908	0.637129		1.83749
	4.56318	4.41758		1.28182
	1.68359	0.212932		2.2095
	74.3322	3.54079		14.1151
	1.7246	21.9223		17.6666
	6.81271	1.2611		1.51893
	27.4679	7.51334		1.90284
	44.6815	3.1505		3.01734
	2.38131	0.105875		0.262758
	101.544	0.157249		5.79794
	2.37171	0.388723		70.9489
	3.70145	24.0495		14.1691
	21.5173	0.074905		49.52
	27.0063	14.5941		25.0259
	1.13994	3.67726		25.3497
	1.33894	3.17435		13.1076
	2.81678	20.5667		21.2228
	0.658077	1.44134
	5.5958	0.213604
	0.626127	2.7161
	22.4152	23.4774
	1.12243	9.97564
	0.400238	57.4075
	1.00666	0.321529
	0.274989	33.1001
	0.249446	17.1371
	32.6966	21.9052
	23.3202	8.0866
	6.54431	24.5695
	1.40652	4.54758
	0.727161	1.80476
	17.1056	11.5613
	15.9828	1.92719
	1.06834	45.1394
	0.122747	0.921665
	4.66819	66.18
	37.4228	1.43733
	0	9.92675
	0.331353	112.629
	3.6705	15.0566
	0.798684	20.5978
	5.63387	26.1994
	0.629897	22.3071
	32.3412	36.3327
	0.937194	16.8599
	41.7957	10.8666
	0.207868	2.42051
	17.8191	0
	21.7746	8.10778
	0.138868	1.87535
	34.336	17.3437
	0.209048	55.7747
	24.1298
	37.0155
	152.189
	0.320795
	7.9831
	24.4943
	0.944495
	0.40021
	26.9471
	0.502899
	6.94935
	3.68204
	40.1513
	21.6718
	14.1372
	11.763
	1.30285
	13.0499
	47.8172
	50.5821
	18.9377
	19.9001
	60.301
	76.1723
	193.166
	137.061
	0
	56.1565
	17.5877

## Sheet: Fig 6I
#1	Stem			Bulk
XRCC2	4.606	4.834	4.237	0.992	1.159	0.87
XRCC3	2.621	2.189	2.2	0.92	1.065	1.021
XRCC5	4.106	3.645	3.009	1.028	0.981	0.992
XRCC6	3.507	3.523	2.974	0.933	1.021	1.05
PRKDC	4.137	4.203	3.545	0.904	0.972	1.139
#2
XRCC2	2.632	2.897	2.753	0.943	0.958	1.107
XRCC3	4.57	4.856	4.568		1.296	1.544
XRCC5	1.886	1.808	1.589	1.046	0.982	0.973
XRCC6	1.507	1.629	1.65	0.999	0.968	1.034
PRKDC	2.174	2.472	2.069	1.11	1.032	0.873
#3
XRCC2	1.692	1.648	1.554	0.987	0.923	1.098
XRCC3	1.438	1.609	1.719	0.909	0.931	1.183
XRCC5	1.396	1.368	1.412	1.05	0.981	0.971
XRCC6	1.29	1.391	1.325	1.083	0.929	0.994
PRKDC	1.624	1.191	1.075	1.056	1.034	0.915

## Sheet: Fig 6K
үH2AX	ROS HIGH CONTROL	ROS LOW CONTROL	ROS HIGH DAUNO 50nm	ROS LOW DAUNO 50nm
	23.589	54.667	22.333	34.419
	30	20.087	40.63	65.135
	20.973	27.5	32.662	42.505
	28.048	13.891	38.643	52.024
	25.833	6.042	31.811	34.261
	26.515	24.814	32.044	41.751
	31.182	32.99	48.697	53.44
	32.985	31.914	47.423	48.223
	30.54	29.019	47.696	47.17
	23.43	22.207	25.069	45.634
	38.013	21.112	39.314	39.444
	21.732	31.163	57.113	44.418
	27.948	25.129	47.918	48.688
	21.39	25.937	57.026	48.349
	36.975	29.744	33.039	46.655
	31.521	26.664	44.284	43.667
	34.382	32.398	32.285	40.791
	32.837	28.067	47.189	52.646
	20.59	28.948	36.104	40.273
	10.672	31.94	37.133	41.385
	27.845	34.081	44.257	45.321
	31.276	34.761	36.347	50.008
	30.413	26.401	36.538	46.313
	32.472	35.148	62.351	40.249
	29.477	28.266	39.96	47.916
	26.513	22.252	42.062	49.84
	27.667	28.724	46.428	48.348
	40.054	23.993	64.729	35.122
	33.293	32.415	45.807	47.119
	30.675	38.007	46.404	45.953
	43.199	34.493	61.88	41.139
	36.082	29.588	41.81	40.427
	37.292	23.453	33.416	54.159
		24.289	64.36	41.788
		22.467	33.065	41.488
		22.915	34.973	41.95
		34.943	63.309	49.311
		35.56	45	36.411
		29.419	34.531
		28.665	33.107
		32.488	63.315
		28.908	26.956
		35.03	48.846
		36.707	48.368
		23.175	28.986
		28.964	36.292
		31.088	34.664
		28.674	32.192
		31.539	44.208
		30.796	44.387
		32.527	33.087
		30.108	37.794
		35.773	31.986
		33.985	32.023
		35.26	24.588
		22.661	29.883
			42.063
			35.553
			35.805
			37.913
			32.142
			37.53
			29.051
			29.675
			38.473
			39.87
			45.578
			36.414
			40.561
			41.55
			36.257
			49.553
			39.89
			28.476
			34.2
			20.871
			33.502
			37.178
			48.548
			41.298
			51.228
			29.336
			29.335
			39.156
			40.559
			36.884
			35.683
			42.563
			35.053
			44.49
			31.681
			33.013
			32.152
			39.418
			31.084
			34.081
			32.262
			42.198

[truncated: 1 more sheets: Fig 6L]
