# Supplementary material for: The metabolic enzyme hexokinase 2 localizes to the nucleus in AML and normal haematopoietic stem and progenitor cells to maintain stemness
Source: Nat Cell Biol. 2022 Jun 6;24(6):872–84. doi: 10.1038/s41556-022-00925-9 (PMC9203277; doi:10.1038/s41556-022-00925-9)
Supplement: Source Data Extended Data Fig. 1 — Statistical source data. [file 41556_2022_925_MOESM12_ESM.xlsx]

## Sheet: ED Fig 1H
8227			100772			161820			151258
Stem	Bulk		Stem	Bulk		Stem	Bulk		Stem	Bulk
71.9	55.3		49.5	53.3		149.2	67.5		122.82	72.55
65.9	63.2		98.7	63.8		174.95	128.1		154.33	84.66
85.8	36.83		64.5	64		223.07	116.1		138.64	84.91
98.1	30.8		66.5	49		129.25	108.12		164.47	89.34
94.5	26.8		64.5	51.2		166.67	59.23		81.78	82.95
51.3	20.15		64.7	28.3		212.27	116.55		132.45	64.25
92.3	31.8		80.3	19.5		197.9	75.25		132.76	46.83
45.6	24.8		49.5	44.5		223.3	69.157		102.47	53.13
63.9	34.68		51.5	27.87		216.25	116.19		97.95	58.39
92.1	28.5		54.5	43.5		129.64	54.36		102.48	75.68
87.54	60.9		64.5	42.5		153.94	66.24		80.97	102.58
83.25	55.4		78.45	53.5		150.2	75.54		64.98	69.4
74.54	34.1					159.15	54.55		87.8	58.57
78.25	34.8					190.87	83.72		75.96	32.34
54.17	44.1					135.91	103.99		80.95	36.52
63.2	40.2					78.77	81.02		74.13	46.43
67.15	55.4					93.22	68.06		68.78	44.56
78.14	60.1					74.93	34.6			36.02
74.6	47.2					107.9	65.012			49.79
68.7	36.14					112.91	63.28			45.9
85.4	33.8					93.32	68.24			47.94
84.2	36.4					77.99	53.15
87.2	30.14						34.34
							49.93
							67.77
							49.9
							36.73
