# Supplementary material for: The metabolic enzyme hexokinase 2 localizes to the nucleus in AML and normal haematopoietic stem and progenitor cells to maintain stemness
Source: Nat Cell Biol. 2022 Jun 6;24(6):872–84. doi: 10.1038/s41556-022-00925-9 (PMC9203277; doi:10.1038/s41556-022-00925-9)
Supplement: Source Data Extended Data Fig. 2 — Statistical source data. [file 41556_2022_925_MOESM14_ESM.xlsx]

## Sheet: ED Fig 2C
EV	NLS1-HK2	NLS2-HK2	NLS1-HK2 D209A/D657A
51.1	82.1	68.3	136.1
58.3	115.2	97.2	117.1
60	90.2	93.8	99.3
51.7	88.7	96.3	107.1
54.8	107.8	85.1	98.2
48.7	114.8	75.9	109.1
63.1	133.7	81.3	116.3
59.1	99.9	96.3	114.3
47.8	101.1	68.6	105.2
50.1	88.7	86.2	100.3
47.8	78.5	78.9	133.5
41.4	111.7	88	120.4
39.9	107.8	96.7	104.5
45.5	110.7	104.5	102.3
46.8	97.8	79	118.1
40.3	87.2	77.7	114.1
42.7	93.5	94.4	78.4
38	110.7	100.6	81.5
55.9	78.8	117.1	93.3
58.7	99.1	87.5	97.3
55.9	90.7	88.6	98.7
48.4	101.1	118.4	101.3
46.7	111.2	114.3	105.5
53.2	120.1	117.3
54.8	90.8	103.7
47.2	89.3	92.4
	108.6	99.1
	115.6	117.3
	134.6	83.5
	100.6	105
	101.8	96.1
	107.2
	117.9
	127.3

## Sheet: ED Fig 2D
Whole cell				Nucleus				Cytoplasm
EV	NLS1 HK2	NLS2 HK2		EV	NLS1 HK2	NLS2 HK2		EV	NLS1 HK2	NLS2 HK2
0.821253	1.1768	1.11996		0.227184	0.744438	0.609829		0.996711	0.998293	1.00823
0.80724	0.998309	0.997791		0.19962	0.503652	0.465719		0.831322	0.835494	0.836962
0.804236	1.25658	1.2612		0.23089	0.971157	0.657851		0.749781	0.727535	0.791074

## Sheet: ED Fig 2F
	Days	EV			NLS1 HK2			NLS2 HK2
	3	2	2		2	2		2	2
	4	3.55	4.25		3.75	4.5		3.75	4.55
	5	9.12	8.75		9.45	9.25		9.45	10.75
	6	19.5	17.58		20.5	21.4		21.75	22.5
	7	23.5	22.2		24.5	26		28	28.75
		EV			NLS1 HK2			NLS2 HK2
	3	2	2		2	2		2	2
	4	2.8	2.6		2.8	3.2		2.522	2.716
	5	7.9	5.1		7.7	8.4		4.947	7.469
	6	14	14.6		17	18.3		14.162	16.49
	7	26.8	25.9		24.7	25.5		25.123	23.959
		EV			NLS1-HK2			NLS2-HK2
	3	1	1		1	1		1	1
	4	1.53	1.77		1.65	1.6		1.75	1.53
	5	4.51	4.75		3.35	3.2		3.85	4.75
	6	9.86	10.44		8.95	8.05		8.05	10.4
	7	14.2	14.29		12.45	17.25		14.85	16.5
		EV			NLS1-HK2			NLS2-HK2
	3	2			2			2
	4	3.5			3.75			3.75
	5	9.15			9.5			9.75
	6	19.5			20.5			22.5
	7	30			32.5			36
		EV			NLS1-HK2			NLS2-HK2
	3	2			2			2
	4	3.5			3.55			3.75
	5	9.15			9.25			9.45
	6	19.5			20.5			21.5
	7	24			27.5			29.5

## Sheet: ED Fig 2G
		EV			NLS1 HK2			NLS2 HK2
#1	Control	38.3	40.3		48.7	42.8		42.7	45.3
	100nM ATRA 24 hr	17.35	19.65		36.55	25.7		29.45	24.65
	100nM ATRA 48 hr	12.1333	13.1		20.4333	21.3		18.8	18.2
#2	Control	34.2	35.8		48.2	51		61.2	53.4
	100nM ATRA 24 hr	18.2	20.4		35.6	36		38.2	34.8
#3	Control	33.73	43.3333		48.9333	54.9333		54.2667	46.2667
	100nM ATRA 24 hr	12.2667	13.5333		20.0667	19.0667		17.5333	20.4667
	100nM ATRA 48 hr	11.8	11.0667		15.4667	19.3333		19.8667	17.1333

## Sheet: ED Fig 2H
		EV				NLS1 HK2				NLS2 HK2
#1	Control	1.69	1.55	1.62		0.536	0.68	0.608		2.01	2.22	2.115
	100nM ATRA 24 hr	28	26.5	27.25		16.3	15.8	16.05		16.8	17.8	17.3
	100nM ATRA 48 hr	37.8	37	37.5		26.5	26.6	27		30.2	31.8	31.3
#2	Control	0.612	0.524	0.727		0.65	0.608	0.646		0.185	0.241	0.313
	100nM ATRA 24 hr	16	15.4	16.2		9.97	9.61	10.1		6.88	5.97	6.43
	100nM ATRA 48 hr	33.5	33.4	34.9		22.9	23.5	23.4		24.5	23.9	22.8
#3	Control	2.53	1.95	2.34		1.84	1.4	1.22		1.94	2.19	1.47
	100nM ATRA 24 hr	35.6	38.9	36.2		29.6	30.5	28.2		31.5	29.1	31.1
#4	Control	1.69	1.55	1.62		0.536	0.68	0.608		2.01	2.22	2.115
	100nM ATRA 24 hr	28	26.5	27.25		16.3	15.8	16.05		16.8	17.8	17.3

## Sheet: ED Fig 2J
Whole cell						Nucleus
Control		ATRA				Control		ATRA
0.7984	0.624	0.7814	0.64071			0.5984	0.544	0.3814	0.34071

## Sheet: ED Fig 2M
	Days	EV			NLS1 HK2			NLS2 HK2
	3	0.5	0.5		0.5	0.5		0.5	0.5
	4	0.74	0.625		0.825	0.75		0.8	0.6
	5	1.25	1.4		1.36	1.4		1.42	1.48
	6	1.8	1.84		1.8	1.96		1.74	1.92
	7	2.4	2.6		2.8	2.2		2.15	2.84
	3	0.5	0.5		0.5	0.5		0.5	0.5
	4	0.6	0.75		0.725	0.75		0.6	0.725
	5	0.84	1		1.06	0.94		1.02	0.84
	6	1.48	1.64		1.38	1.76		1.8	1.72
	7	2	2.2		1.98	2.4		2.04	2.18

## Sheet: ED Fig 2N
	EV					NLS1 HK2					NLS2 HK2
Control	27.2	26.5	25.8			26.2	26.8	25.6			27.8	25.6	26
100nM ATRA 24 hr	6.62	6.8	7.62			9.89	9.98	10.7			8.62	10.14	9.87
Control	19.7	18.4	18.8			17.9	18	18.3	17.6		18.7	20	19	22.6
100nM ATRA 24 hr	3.29	3.04	2.34	2.83		4.68	5.31	4.26	5.18		4.89	4.93	4.27	4.23

## Sheet: ED Fig 2O
	EV				NLS1 HK2				NLS2 HK2
Control	12.9	11.7			12.1	11.8			12.7	11.3
100nM ATRA 24 hr	2.4	2.02			6.79	6.62			6.4	10.2
Control	12.9	12.4	12.6		11.7	11.9	11.6		12.3	11.3	11.7
100nM ATRA 24 hr	2.4	2.92	2.6		6.79	6.79	6.7		6.49	8.6	7.5

## Sheet: ED Fig 2Q
		EV	NLS HK2
HK_1	15		1
HK_2	15		1
HK_3	47		1
HK_4	47		1
HK_5	47		1
HK_6	47		1
HK_7	47		1
HK_8	54		1
HK_9	71		1
HK_10	80		0
EV1	19	1
EV2	54	1
EV3	61	1
EV4	61	1
EV5	68	1
EV6	68	1
EV7	71	1
EV8	71	1
EV9	80	0
