# Supplementary material for: The metabolic enzyme hexokinase 2 localizes to the nucleus in AML and normal haematopoietic stem and progenitor cells to maintain stemness
Source: Nat Cell Biol. 2022 Jun 6;24(6):872–84. doi: 10.1038/s41556-022-00925-9 (PMC9203277; doi:10.1038/s41556-022-00925-9)
Supplement: Source Data Extended Data Fig. 3 — Statistical source data. [file 41556_2022_925_MOESM16_ESM.xlsx]

## Sheet: ED Fig 3E
Control_OMMLS	OMMLS_SH1	OMMLS_SH2
45.8	28.1	31.61
42.58	31.4	36.6
57.8	39.9	41.03
83.12	33.3	31.36
63.5	32.3	43.22
64.7	42.17	27.89
45.8	41.72	25.65
66.48	32.47	41
54.17	38.14	33.21
59.49	38.07	34.01
55.55	34.47	30.1
63.87	25.73	28.7
63.94	24.26	22.01
67.45	34	11.05
65.47	31.1	41.07
73.14	34.04	39.25
64.7	40.15	34.15
58.32	37.31	31.86
58.77	43.15	29.14
68.93	41.92	26.45
65.51	39.78	31.05
65.13	40.08
63.1	32.38
44.15	26.33
73.18	27.94
	21.09
	34.32

## Sheet: ED Fig 3G
#1	Days	EV GFP_587			EV HK2 UTR SH1			EV HK2 UTR SH2			OMMLS HK2			OMMLS HK2 + HK2 UTR SH1				OMMLS HK2 + HK2 UTR SH2
	1	2			2			2			2				2			2
	2	4.8			2.8			3.9			5.2				3.4			4.6
	3	10.4			5.92			6.24			11.2				7.2			9.44
	4	12.56			6.24			8.16			13.81				9.12			11.28
	5	18.5			9.24			11.04			21.5				14.5			17.8
#2
	1	2	2		2	2		2	2		2	2		2	2		2	2
	2	3.6	4.5		4.375	5.25		3	2.4		7.5	8.25		5.375	6.25		3.7	3.8
	3	8.9	10.25		8.25	9.5		7.5	6.25		16.25	17.5		18	24.5		20.41	19
	4	18.8	21.25		12.75	14		18.75	17.25		37.5	39		35	36		33.5	35.25
	5	42.6	36.5		18	20.5		32.25	30.5		48	50		40.25	43.25		44.5	40

## Sheet: ED Fig 3H
2DG (µM)	EV	OMMLS
0	100.006	100
19.5312	163.617	129.306
39.0625	126.424	121.501
78.125	121.775	113.668
156.25	111.263	117.87
312.5	101.41	105.573
625	71.5928	90.8632
1250	42.4484	78.6675
2500	35.7452	44.3996
5000	35.3212	34.1805
10000	33.5669	30.1802
20000	33.9543	30.3348
2DG(µM)	EV	OMMLS
0	100	100
375	95.798	99.18
750	73.3475	97.2192
1625	55.2613	64.836
3125	43.6582	45.4912
6250	40.0953	42.9269
12500	41.3383	41.5658
25000	38.9018	40.5862
2DG(µM)	EV	OMMLS
0	100.065	100
19.5312	127.472	110.8
39.0625	109.901	116.398
78.125	108.048	110.814
156.25	112.778	107.716
312.5	85.8458	104.86
625	78.2179	92.7269
1250	52.3441	71.6265
2500	40.81	56.7709
5000	41.7901	50.545
10000	41.2929	56.3235
20000	32.4363	32.4623

## Sheet: ED Fig 3I
	ATRA 100 nM
	EV				EV_SH1				EV_SH2
#1	26.1	24	26.5		47.4	42.8	42		47.7	56.4	44
#2	23.7	19.3	19.6		38.8	36.3	37.7		40.5	41.5	40.6
#3	23.6	24.5			49.7	44			83.6	72.8

## Sheet: ED Fig 3J
					ATRA 100 nM
#1	EV	EV_SH1	EV_SH2		EV	EV_SH1	EV_SH2
# of Colonies	130	65	87		87	14	36
# of Colonies	140	70	92		77	21	34
	26	13	17.4		17.4	2.8	7.2
	28	14	18.4		15.4	4.2	6.8
#2
# of Colonies	114	43	45		53	24	18
# of Colonies	129	41	42		50	28	22
	22.8	8.6	9		10.6	4.8	3.6
	25.8	8.2	8.4		10	5.6	4.4
#3
# of Colonies	142	64	81		78	32	36
# of Colonies	138	58	69		91	44	52
	28.4	12.8	16.2		15.6	6.4	7.2
	27.6	11.6	13.8		18.2	8.8	10.4

## Sheet: ED Fig 3M
Control_OMMLS	OMMLS_SH1	OMMLS_SH2
56.1	32.14	30.31
54.12	36.14	28.71
50.31	28.14	21.74
46.45	27.36	20.58
45.02	22.11	19.72
48.8	29.36	16.87
38.7	18.24	23.87
43.17	32.07	30.28
62.14	16.57	33.64
54.88	24.51	37.28
51.32	23.88	27.8
52.4	24.56	36.89
56.47	25.79	25.78
38.71	18.63	19.36
41.87	22.83	20.78
62.58	18.45	22.69
65.8	16.89	18.25
38.7	22.45	22.39
62.21		38.7
58.17		33.25
44.11		41.08
		37.81
