# Supplementary material for: The metabolic enzyme hexokinase 2 localizes to the nucleus in AML and normal haematopoietic stem and progenitor cells to maintain stemness
Source: Nat Cell Biol. 2022 Jun 6;24(6):872–84. doi: 10.1038/s41556-022-00925-9 (PMC9203277; doi:10.1038/s41556-022-00925-9)
Supplement: Source Data Extended Data Fig. 4 — Statistical source data. [file 41556_2022_925_MOESM18_ESM.xlsx]

## Sheet: ED Fig 4D
WT	Vav HK2
28	28
20	27
20	20
20	23
24	22
23	27
24	27
25	27
24	21
25	28
20	28
19	22
29	29
29	28
27	21
28	23
20	28
28	19
26	31
20	29
22	27
20	25
29
31
31
31
30
28
21
21
20
26
30
21
21
21
21
31
25
24
26
27

## Sheet: ED Fig 4E
WT	Vav HK2
8.4	8.5
7.95714	8.2
8.01539	8.54615
8.16923	8.56154
8.58461	8.49231
8.60769	8.41539
8.65385	8.59231
8.80769	8.06364
8.71538	8.37692
8.69231	8.41539
7.7	8.25714
8.34615	8.85
8.47692	9.05
8.36154	8.71667
8.50769	8.9
8.52308	8.7
8.03846	8.7
8.40769	8.95
8.29	9.05
7.82308	9
8.20769	8.75
9.1	9
9.28333	9
9.3	8.9
9.2	9
9.11667	8.7
8.76667	8.5
8.55	9
8.725	9
8.78333	9.1
9.1	9.1
9.11667
9.18333
8.65
8.8
8.9
8.58333
8.8
8.9
9.1
9
8.5
8.4
8.6
8.6
9.2
9.2
9.1

## Sheet: ED Fig 4F
	WBC			LYMP			Mono			Neutrophils			RBC
	WT	Vav HK2		WT	Vav HK2		WT	Vav HK2		WT	Vav HK2		WT	Vav HK2
	11.53	8.86		10.87	8.16		0.34	0.09		0.32	0.62		10.41	10
	17.9	9.35		10.77	4.68		0.3	0.18		1.83	1.98		11.2	11.16
	9.34	6.55		7.8	4.88		0.33	0.18		1.21	1.49		11.45	9.81
	4.12	7.47		3.93	6.74		0.02	0.3		0.17	0.43		9.5	10.39
	5.57	7.25		5.04	6.51		0.15	0.08		0.38	0.66		10.42	10.83
	5.52	6.26		4.7	3.5		0.3	0.17		0.52	0.59		11.5	11.23
	4.89	8.39		4.37	6.94		0.33	0.08		0.19	2.37		10.1	10.88
	5.34	9.58		4.84	8.86		0.25	0.36		0.25	0.37		10.48	10.48
	10.62	7.86		8.93	7.62		0.4	0.05		1.29	0.19		11.45	10.65
	12.03	6.91		11.29	4.96		0.15	0.26		0.58	1.7		10.56	9.9
	11.03	6.33		9.63	5.71		0.32	0.19		1.07	0.44		10.02	11.18
	11.63	11.6		10.26	7.36		0.21	0.16		1.17	1.08		10.96	10.87
	11.98			10.75			0.35			0.87			11.47
	5.72			3.9			0.3			1.53			10.77
	16.79			14.15			0.47			2.17			11.76
	8.82			8.38			0.26			0.17			10.98
	8.6			6.99			0.29			1.32			11.27
	11.2			9.89			0.13			1.2			11.3
	7.58			6.28			0.24			1.06			10.71
	9.16			7.78			0.12			1.26			11.35
