# Supplementary material for: The metabolic enzyme hexokinase 2 localizes to the nucleus in AML and normal haematopoietic stem and progenitor cells to maintain stemness
Source: Nat Cell Biol. 2022 Jun 6;24(6):872–84. doi: 10.1038/s41556-022-00925-9 (PMC9203277; doi:10.1038/s41556-022-00925-9)
Supplement: Source Data Extended Data Fig. 5 — Statistical source data. [file 41556_2022_925_MOESM19_ESM.xlsx]

## Sheet: ED Fig 5K
Days post puromycin	EV			NSL1-HK2			NSL1-HK2_PAR_mutant			NSL1-HK2_PAR_del
3	2	2	2	2	2	2	2	2	2	2	2	2
4	6.2	4.4	4.4	6.2	4	4	5.2	3	4.6	3.8	5.4	3.4
5	10.8	11.8	10.2	7.2	9	11.2	8	12.6	11.8	9.6	9.8	10.4
6	21	21.6	26.8	19	21.6	24.8	18.8	17	19.6	18.4	24.8	16
7	25.2	33.4	23.4	22	27	22.6	22.8	18.2	27.2	23.2	21.6	26

## Sheet: ED Fig 5L
	EV			NSL1-HK2			NSL1-HK2_PAR_mutant			NSL1-HK2_PAR_del
Control	1.09			0.6			0.43			0.34
Atra 100nm	6.57	5.83	5.27	2.76	3.42	2.75	2.87	3.95	2.39	2.64	2.06	2.1
Control	0.96	0.84	1.2	0.84	0.75	0.84	0.44	0.5	0.64	0.46	0.7	0.62
Atra 100nm	30.8	30.1	23.5	14.7	14.9	17.6	16.4	16.4	12.5	13.8	13.2	8.57
