# Supplementary material for: The metabolic enzyme hexokinase 2 localizes to the nucleus in AML and normal haematopoietic stem and progenitor cells to maintain stemness
Source: Nat Cell Biol. 2022 Jun 6;24(6):872–84. doi: 10.1038/s41556-022-00925-9 (PMC9203277; doi:10.1038/s41556-022-00925-9)
Supplement: Source Data Extended Data Fig. 9 — Statistical source data. [file 41556_2022_925_MOESM21_ESM.xlsx]

## Sheet: ED Fig 9C
	Drug Conc.	EV				NLS1-HK2				NLS2-HK2
	12500	53.1905	51.6361	52.1045		73.4	74.2167	82.2833		61.619	62.5462	64.5734
	12500	23.0279	24.0819	21.2754		33.8619	33.8111	34.905		37.3585	38.2323	39.364
	12500	32.0684	39.3633	49.956		55.4081	53.1711	65.0657

## Sheet: ED Fig 9D
үH2AX
EV CONTROL	NSL1-HK2 CONTROL	EV 3HR	NSL1-HK2 3HR	EV 6HR	NSL1-HK2 6HR
32.029	31.722	45.349	27.426	69.905	46.389
17.147	32.871	48.783	30.046	40.481	32.845
9.553	41.005	95.435	51.657	44.214	26.841
18.327	38.762	44.115	44	41.458	34.044
18.832	27.28	39.568	46.16	33.714	51.478
20.322	29.701	70.816	38.585	45.026	33.048
55.38	28.518	31.048	23.31	55.848	46.804
24.085	35.854	40.933	24.368	37.716	58.587
14.125	23.613	39.363	31.128	43.464	39.198
29.185	30.934	38.25	35.318	48.31	52.564
21.268	41.346	49.907	32.288	27.087	31.633
20.384	37.452	48.451	38.086	38.607	38.704
13.99	23.761	50.08	44.467	39.395	33.684
31.258	31.976	54.397	20.931	34.779	46.635
17.681	25.918	48.695	29.05	82.253	26.956
11.573	30.108	44.135	38.13	36.656	32.416
15.119	25.502	40.062	32.94	40.991	45.742
32.149	33.46	39.17	23.667	41.705	47.861
21.514	25.051	70.686	24.735	38.941	52.861
15.102	20.232	46.662	44.124	35.738	28.273
11.489	25.917	44.921	62.619	39.785	46.159
18.337	23.342	41.12	27.447	47.89	57.164
20.086	29.978	60.877	36.09	52.543	36.697
21.187	33.69	68.003	52.008	62.267	34.731
22.239	24.132	40.27	30.376	74.916	50.065
18.354	22.068	56.062	35.808	40.801	29.674
21.606	18.534	29.019	53.77	40.873	33.56
18.21	35.243	43.286	45.076	33.453	52.569
27.195	20.926	42.696	29.43	45.908	54.793
24.08	29.567	26.3	32.802	54.379	34.891
19.58	17.402	41.598	41.228	45.369	32.375
17.02	26.141	35.735	46.724	58.364	44.544
19.771	45.411	35.856	31.785	30.71	34.951
19.355	40.25	55.011	25.787	32.092	43.007
9.916	26.652	59.43	41.133	32.437	37.07
21.984	37.074	71.206	47.776	54.731	29.692
27.772	17.381	43.231	29.598	37.691	35.005
20.574	16.909	54.536	31.677	35.441	33.74
19.163	21.489	46.738	27.369	34.147	28.026
40.214	34.475	52.465	27.142	55.78	29.595
18.94	23.689	48.698	43.546	31.666	54.538
36.803	20.41	33.923	24.95	59.969	29.844
21.905	16.274	60.891	44.483	48.693	75.856
	39.554	49.767	36.107	38.64	39.238
	26.498	50	37.974	61.679	38.015
	20.945	58.039	40.26	46.304	41.116
	29.003	44.15	33.615	28.705	31.438
	26.223	34.793	37.354	32.079	52.244
	25.873	64.516	21.304	31.873	51.015
		38.086	50.412	45.212	50.192
		37.076	32.787	51.927	35.569
		66.017	46.147	45.072	41.444
		31.871	21.106	77.409	40.668
		37.988	25.031	58.049	28.757
		33.971	25.085	48.636	33.601
		38.415	20.129	51.368	33.549
		53.937	45.131	36.237	46.293
		34.756	28.949	46.541	60.684
		47.155	25.453	41.467	46.942
		31.569	28.951	46.733	40.004
		35.188	37.259
		43.27	26.067
		33.407	32.876
		55.314	33.391
		43.817	35.981
		34.43	27.882
		30.547	27.967
		42.421	26.245
		52.356	22.693
		42.585	36.15
		27.046	27.077
		37.881	31.027
		54.924	25.543
		50.088	28.429
		27.591	38.247
		37.277	36.035
		34.575	52.34
			49.208
			49.334
			36.208
			41.047
			49.43
			32.148
			26.431
			34.733
			24.031
			27.1
			33.935
			37.324
			24.446
			54.33
			30.767
			33.084
			26.712
			47.946
17.683	9.196	18.282	20.614	21.581	20.614
9.167	13.519	23.185	16.538	26.764	16.538
19.473	13.259	26.579	17.898	55.113	17.898
41.255	10.807	36.942	20.168	35.426	20.168
21.733	12.422	15.265	18.136	22.327	18.136
16.258	8.769	21.092	16.095	27.42	16.095
12.357	10.5	18.521	19.142	52.229	19.142
11.234	10.896	24	24.505	27.879	24.505
21.205	8.787	34.665	26.541	35.792	26.541
14.46	10.266	25.293	19.443	20.257	19.443
15.185	7.296	29.599	19.995	17.238	19.995
10.186	10.48	25.781	21.086	20.888	21.086
9.64	8.75	27.968	28.879	47.105	28.879
13.785	8.544	19.441	20.219	28.143	20.219
19.912	12.337	26.672	23.409	34.14	23.409
14.607	10.112	20.273	29.556	22.632	29.556
14.336	19.438	23.377	25.297	22.064	25.297
12.19	10.119	35.071	23.677	29.624	23.677
8.912	8.832	23.608	18.977	25.071	18.977
10.331	8.496	29.343	26.652	27.171	26.652
15.739	12.352	25.107	25.898	26.328	25.898
12.947	7.602	15.288	19.474	26.155	19.474
15.195	11.886	19.599	21.325	24.834	21.325
11.837	7.787	20.068	18.691	25.308	18.691
15.217	9.153	16.752	23.09	27.679	23.09
10.559	14.083	26.605	25.491	26.504	25.491
26.488	10.617	27.576	19.887	20.109	19.887
19.376	12.866	31.754	21.25	18.625	21.25
18.88	7.664	12.58	16.49	27.649	16.49
9.918	8.125	22.077	22.284	18.237	22.284
15.959	8.504	20.654	17.963	27.012	17.963
16.923	9.832	16.52	20.172	25.529	20.172
16.293	7.913	24.853	19.325	26.858	19.325
21.554	13.312	17.644	16.566	26.623	16.566
14.252	9.186	21.055	21.784	26.026	21.784
9.819	7.607	24.758	20.678	22.034	20.678
15.947	7.528	30.396	24.542	24.17	24.542
11.869	15.923	23.053	17.087	27.425	17.087
10.331	11.476	26.367	17.51	25.668	17.51
16.455	9.056	28.86	22.385	22.657	22.385
10.813	10.358	16.657	15.986	32.195	15.986
12.247	7.846	32.872	17.879	27.026	17.879
15.437	12.045	18.5	18.102	30.541	18.102
18.813	8.922	17.402	21.651	23.157	21.651
23.5	9.26	17.039	15.662	22.499	15.662
10.278	8.231	19.623	22.679	24.774	22.679
16.045	7.86	16.738	18.278	31.553	18.278
16.621	9.062	35.2	16.201	26.009	16.201
15.893	7.839	26.301	19.982	27.962	19.982
10.85	9.165	19.461	20.086	24.705	20.086
14.925	7.573	24.238	20.94	25.113	20.94
19.52	7.63	20.378	14.728	25.709	14.728
14.245	10.945	32.111	15.783		15.783
15.195	10.398	16.982	19.727		19.727
12.699	8.328	22.952	74.698		74.698
17.057	11.272	30.825	22.055		22.055
13.911	15.478	19.499	24.639		24.639
15.416	9.22	26.27	13.87		13.87
16.448	10.379	20.387	19.388		19.388
14.865	11.396	16.34	19.358		19.358
10.296	10.412	24.943	13.933		13.933
16.58	20.275	25.802	17.164		17.164
18.005	9.269	19.776	21.833		21.833
10.749	9.876	18.339	18.366		18.366
10.855	10.084	29.489	22.47		22.47
16.357	9.843	25.833	21.792		21.792
13.748	11.906		21.822		21.822
9.68	11.714		14.2		14.2
21.601	7.684		24.959		24.959
18.581	8.674		18.565		18.565
15.757	11.505		17.255		17.255
9.785	11.206		20.471		20.471
13.051	10.652		21.988		21.988
11.611	13.127		17.947		17.947
10.133	9.739		16.077		16.077
15.244	7.074		18.824		18.824
13.738	9.67		16.176		16.176
17.73	10.715		10.752		10.752
14.418	13.946
14.32	8.641
18.58	7.804
16.013	10.832
14.749	8.405
18.119	12.912
15.183	10.035
20.715	12.558
21.122	9.511
17.452	8.794
13.572	11.178
21.141	11.369
16.564	12.395
	9.276
	9.639
	8.038
	9.268
	7.799
	8.108
	8.093
	10.694
	12.232
	11.745
	11.307
	10.393
	13.022
	10.322
	9.635
	10.611
	13.238
80.211	76.562	93.76	57.092	137.704	72.553
65.053	75.203	53.158	92.184	100.014	103.244
83.896	97.237	82.182	93.671	92.329	72.037
54.987	76.026	88.827	67.722	111.865	91.395
52.795	39.333	86.877	56.605	156.25	93.437
58.513	91.244	70.415	78.78	110.468	100.489
57.325	70.709	80.847	68.663	97.338	84.915
68.795	65.658	100.057	80.759	98.558	65.031
57.242	75.346	79.27	54.119	123.937	77.495
52.837	55.816	95.711	79.477	123.962	81.843
68.548	75.591	93.344	83.701	115.088	97.557
65.398	76.64	90.785	95.933	94.375	91.243
71.553	62.223	87.452	58.196	132.79	85.239
56.1	93.351	82.196	70.098	145.926	97.138
59.588	69.34	91.495	107.848	112.321	82.144
52.76	74.078	93.49	66.387	122.866	82.107
68.5	77.686	67.582	69.172	102.12	89.964
54.131	61.441	73.9	53.695	116.294	98.453
61.393	85.864	94.02	74.221	101.419	90.983
66.991	70.903	84.441	68.918	97.932	81.392
73.351	79.585	71.155	82.889	101.022	69.829
67.721	94.396	80.699	102.842	107.067	107
65.491	77.083	52.462	54.431	119.067	89.111
68.761	90.081	82.308	59.902	117.077	91.764
46.619	78.514	92.79	84.49	103.011	87.318
67.228	78.667	73.276	76.184	122.359	103.985
62.965	65.82	76.248	61.533	110.505	110.422
68.921	87.099	79.374	108.6	112.366	109.62
66.383	74.107	88.218	114.943	145.745	87.986
48.443	99.161	74.297	90.914	151.853	92.843
66.078	60.54	70.274	73.679	104.611	98.766
64.092	67.86	68.167	57.551	112.01	100.711
78.664	75.137	97.184	83.657	129.646	88.392
72.083	79.748	64.872	75.667	101.958	110.301
76.779	64.605	82.102	67.389	120.072	82.764
51.847	78.292	67.229	99.596	126.134	95.748
76.317	75.516	63.851	80.615	104.247	111.286
58.81	70.959	83.868	71.101	120.163	91.255
42.921	69.934	78.992	101.266	128.51	107.497
50.876	83.516	78.317	58.882	107.204	108.765
63.408	82.852	79.024	106.964	112.687	89.69
79.738	77.772	62.773	82.811	81.11	103.469
66.201	91.244	91.289	85.054	126.74	107.422
56.474	79.553	49.391	87.685	93.47	72.795
72.971	77.411	66.242	78.411	117.476	91.22
66.007	87.78	63.574	71.634	113.712	80.343
46.227	79.754	92.817	66.212	103.423	106.86
66.776	74.262	88.146	85.009	155.558	91.86
62.608	96.379	88.167	72.54	105.067	97.254
65.456	56.397	72.691	96.416	105.371	99.874
56.777	92.701	88.619	86.474	154.453	115.121
66.548	68.214	64.7	88.044	111.168	101.309
55.695	76.606	73.22	93.557	119.523	88.621
63.079	109.639	82.979	80.6	146.889	126.113
62.6	71.26	76.569	59.957	147.45	86.751
41.223	69.712	91.014	66.701	116.349	84.116
34.452	79.101	66.197	100.695	106.739	88.173
52.893	67.906	81.176	102.95	104.071	95.217
75.719	80.887	76.047	71.017	112.366	104.612
58.156	31.772	70.574	86.656	109.717	81.771
67.085	66.6	89.503	88.352	109.395	111.927
69.989	87.706	66.88	85.52	133.035	93.226
62.011	34.694	85.707	82.642	141.643	108.054
54.516	77.37	93.391	64.153	121.284	107.135
58.219	97.899	70.849	88.405	123.5	102.684
64.171	103.656	109.477	91.317	126.222	98.618
63.816	77.763	67.39	75.695	103	94.025
61.911	93.182	80.705	80.853	102.966	87.517
66.873	71.795	70.846	93.2	120.857	87.092
69.531	67.435	68.468	91.054	121.286	106.036
74.369	74.461	73.135	90.571	116.066	112.948
40.656	80.226	85.006	85.639	122.525	61.698
58.583	92.905	80.866	87.769	111	108.906
58.429	85.47	68.981	76.022	89.854	114.678
73.28	77.972	81.114	90.935	112.136	90.186
70.132	98.304	83.432	81.18	115.216	83.589
64.201	60.132	69.134	71.41	113.103	104.354
62.384	79	74.612	68.367	113.294	92.457
57.771	79.242	62.97	98.612	149.328	103.695
59	74.612	88.207	59.162	158.672	103.612
	87.053	74.639	91.627	109.273	107.367
	95.79	76.266	89.713	119.442	89.15
	100.804	73.854	89.909	110.533	86.742
	78.727	91.39	101.322	105.228
		72.428	84.417	147.336
		91.942	54.986	144.277
		68.398	80.74	107.589
		75.403	63.76	105.549
		78.209	93.433	150.538
		93.185	70.145	131.671
		59.084	67.386	112.397
		104.672	90.844	123.973
		108.956	67.422	121.898
		84.188	80.981	118.293
		85.182	89.185	117.635
		67.42	81.601	106.783
		52.858	68.472	158.587
		92.255	70.321	116.35
		59.408	56.625	105.608
		100.005	84.419	113.8
		69.184	83.068	118.018
		79.84	80.779	115.145
		58.846	98.311	128.102
		73.889	91.542	100.599
		68.927	81.161	109.538
		78.068	88.494	96.943
		90.443	65.193	134.121
		75.283	79.794	105.687
		93.841	65.055	111.801
		81.594	74.027	101.626
		80.888	60.514	96.027
		84.575	58.865	114
		94.696	97.785	103.032
		80.005	83.677	111.349
		101.344	92.107	143.271
		86.014	65.665	107.844
		66.028	87.414	124.69
		73.968	85.602	114.31
		83.855	96.468	106.626
		69.874	93.059	105.285
		51.604	108.392	108.852
		63.259	68.005	107.799
		79.343	59.81	103.742
		74.94	92.815	107.243
		80.102	76.476	91.355
		95.336	58.1	100.28
		93.5	74.061	140.888
		85.457	88.698	96.605
		73.481	56.752	148.914
		86.291	88.548	107.593
		84.553	79.201	134.692
		69.114	79.369	93.004
		56.077	66.53	110.28
		76.107	92.728	131.476
		71.441	93.449	106.341
		69.518	92.175	107.752
		77.082	81.404	143.494
		76.042	95.545	156.304
		72.247	81.976	116.626
		96.592	62.314	107.867
		70.095	79.494	106.748
		72.138	74.461
		73.353	64.763
		77.154	81.104
		62.272	92.033
		81.821	71.486
		56.804	79.693
		66.047	63.659
		88.145	91.811
		85.071	65.162
		76.157	84.406
			91.722

## Sheet: ED Fig 9E
53BP1
EV CONTROL	NSL1-HK2 CONTROL	EV 3HR	NSL1-HK2 3HR
59.685	139.311	81.822	69
43.699	197.973	73.154	61.156
39.164	25.039	17.549	63.114
36.118	109.961	91.268	75.329
52.961	109.481	92.073	59.988
39.052	134.304	69.524	84.78
49.928	122.241	91.047	70.878
55.389	109.405	61.221	59.88
52.056	103.126	75.602	58.614
35.835	113.568	93.909	70.459
44.126	108.756	91.295	43.279
57.271	94.622	66.32	68.159
45.375	168.417	86.649	54.078
50.663	102.694	67.214	58.611
44.53	118.667	77.11	60.505
50.22	136.353	81.563	64.402
48.505	134.029	49.638	85.935
50.796	87.981	73.143	28.436
47.788	101.676	78.245	61.604
56.752	105.933	27.738	82.515
56.822	182.142	72.047	52.218
54.25	131.755	92.333	88.089
55.055	153.262	49.505	58.683
43.606	120.324	69.667	78.02
51.673	129.108	83.784	69.745
60.378	132.622	62.589	88.735
55.396	209.491	65.536	72.388
42.482	110.089	75.009	90.573
50.336	126.257	65.142	52.629
41.044	117.823	68.47	64.858
56.809	123.754	63.233	77.509
51.752	130.339	39.805	79.896
47.521	91.293	53.587	59.102
59.633	107.009	101.182	59.833
38.142	140.79	85.484	73.706
50.323	156.412	55.226	74.145
37.468	127.16	69.685	59.811
36.264	126.82	77.754	80.297
58.024	119.73	81.397	83.126
51.822	142.008	53.62	62.27
47.977	114.742	75.868	79.723
61.331	130.927	74.085	67.741
28.985	121.984	47.901	81.062
56.06	122.325	87.12	57.947
54.118	204.575	24.689	65.23
45.129	175.165	102.311	72.248
47.237	154.515	61.331	26.404
51.858	120.792	84.706	87.739
53.565	139.146	87.942	68.233
52.453	175.185	51.079	65.121
42.836	86.875	73.227	56.385
41.805	123.114	83.646	65.667
50.737	154.243	78.551	68.89
49.401	183.014	88.973	27.521
45.366	143.397	76.631	79.748
58.394	127.87	58.556	85.392
25.721	128.919	43.539	67.146
26.497	99.437	93.386	41.113
50.592	106.72	59.288	74.831
54.094	26.808	106.451	62.331
41.983	102.598	98.784	62.297
48.702	34.684	44.606	59.574
41.753	109.387	60.903	69.846
44.104	106.933	57.731	73.646
46.219	148.62	82.694	73.97
47.421	159.117	83.051	67.785
49	161.552	50.566	71.426
51.853	122.253	61.581	62.809
51.56	151.123	76.456	84.449
55.5	106.29	95.05	64.328
45.49	140.559	90.568	8.754
29.809	110.818	58.031	70.783
43.355	154.626	59.994	68.493
52.911	134.991	79.183	66.324
51.643	145.153	66.47	87.194
53.028	189.935	71.843	66.82
46.383	101.258	60.47	75.721
45.106	130.068	60.844	60.837
47.469	136.414	66.036	63.007
	105.879	63.237	74.285
	134.546	71.163	76.896
	140.645	81.597	73.641
	189.01	64.193	67.253
	142.217	72.226	70.047
		61.607	60.745
		56.64	71.732
		92.365	66.704
		96.034	66.908
		70.862	30.783
		58.972	79.442
		55.212	69.916
		61.914	35.858
		101.844	66.442
		75.151	67.701
		93.508	61.841
		49.404	32.487
		63.665	60.335
		91.479	70.8
		72.228	61.127
		57.905	70.935
		80.031	74.793
		101.646	67.082
		70.224	70.32
		45.44	72.546
		54.67	61.514
		73.256	57.793
		98.626	50.839
		91.223	63.906
		63.552	67.109
		65.553	67.241
		76.995	68.01
		68.205	75.361
		74.215	47.919
		75.533	65.834
		87.186	65.724
		79.758	76.872
		107.209	79.64
		85.296	72.637
		94.881	72.561
		80.478	67.587
		64.747	69.502
		65.048	60.952
		78.305	74.986
		37.9	46.953
		68.396	65.038
		78.455	57.981
		66.569	55.174
		64.215	69.653
		75.928	68.693
		69.304	46.961
		54.167	78.15
		88.418	65.278
		79.142	68.36
		73.882	66.656
		106.327	68.532
		77.262	69.53
		34.223	66.488
		58.255	60.851
		61.938	53.682
		84.438	72.349
		56.23	79.689
		76.13	53.936
		77.339	70.865
		56.229	51.682
		59.964	61.986
		65.569	49.431
		72.243	57.787
		71.332	71.385
		73.932	62.01
		68.767	66.345
		44.579
		50.272
		79.394
		65.501
23	11.333	22.255	44.174
10	10.889	58.577	46.12
16	11.357	32.268	76.401
11	34.235	24.702	61.263
16	8.263	27.895	27.877
10	18.286	43.13	57.597
19	0	33.045	69.702
13	57.953	27.401	40.893
19	27.809	33.938	36.093
22	60.437	41.885	44.308
26	7.929	6.862	74.675
16	9.728	11.371	63.717
13	55.617	51.51	76.674
6	71.122	47.95	76.203
6.333	24.556	12.935	24.703
7.333	35.603	54.543	54.61
30.25	15.153	54.994	45.986
12.75	67.87	59.358	57.543
9.25	14.855	47.015	37.07
24.5	15.408	47.2	20.194
17.5	8.635	28.389	44.665
	29.537	40.724	55.387
12	30.39	25.311	68.909
32.5	31.786	30.616	54.111
21.667	18.057	36.157	52.667
9.143	17.137	24.447	44.302
55.375	23.703	68.326	42.541
9.25	21.846	14.856	52.758
7.111	13.153	24.862	46.286
5	9.35	14.495	31.147
23.8	10.653	10.887	21.428
22.143	17.182	43.497	19.548
51.235	10.36	45.707	64.279
24.179	13.382	29.778	33.322
11.133	21.298	62.256	61.524
10.892	12.394	33.35	39.163
26.709	11.94	36.563	45.902
18.526	39.405	110.291	65.938
12.124	29.226	10.842	43.589
37.179	6.894	13.634	77.846
98.75	16.085	15.607	52.159
17.917	16.158	35.411	18.435
12.78	24.915	64.011	49.455
9.536	8.764	11.856	76.526
11.026	30.356	15.335	55.087
30.358	36.43	10.257	64.397
14.629	33.681	34.839	57.755
28.903	21.582	47.794	39.576
12.175	23.157	44.946	45.064
11.269	19.945	32.333	37.659
18.848	21.05	22.657	38.853
15.085	27.068	80.048	43.705
41.147		30.492	51.008
15.317		30.768	49.678
23.814		73.974	63.706
5.92		15.192	64.867
23.227		14.517	55.246
37.519		41.064	67.645
19.551		37.595	64.026
15.62		37.205	47.298
10.615		31.01	56.269
23.733		14.331	36.095
48.03		66.293	39.166
38.731		39.569
21.378
23.052
30.501
26.365
45.788
64.01
51.564
16.095
15.141
25.037
23.445
22.273
37.239
25.514
35.953
10.742
30.434
17.333
46.707
39.424
22.793
57.025
69.484
114.567	98.864	66.374	39.736
88.429	80.443	44.407	75.303
54.261	111.414	47.233	62.266
69.84	105.568	93.033	84.304
79.978	36.102	81.074	69.657
66.404	97.831	70.891	85.398
78.87	17.857	61.511	77.728
86.916	128.267	54.696	84.871
93.168	106.44	60.011	76.476
73.168	72.791	84.406	79.552
64.649	108.033	42.168	81.906
62.194	100.828	58.823	79.923
94.899	80.106	46.188	111.509
76.922	109.548	52.583	72.896
70	88.277	60.232	74.617
81.98	96.573	51.274	88.78
108.782	91.232	55.105	78.807
78.604	103.165	56.8	89.101
83.218	72.789	61.606	76.757
87.276	77.34	60.47	85.786
77.558	116.429	75.293	88.164
118.962	70.848	72.35	95.693
75.5	88.529	51.439	92.307
71.076	40.447	53.802	85.707
106.433	113.277	43.676	48.788
98.752	87.216	44.184	68.457
100.33	96.981	71.078	89.068
103.145	27.163	48.029	79.119
96.4	116.01	88.179	87.186
90.118	119.907	58.038	83.316
87.527	116.269	75.406	67.824
81.191	86.239	49.766	79.361
75.245	108	76.477	81.397
82.173	84.582	66.187	84.867
69.123	107.673	73.927	95.785
89.823	82.664	53.875	67.309
122.026	83.868	74.773	88.238
61.861	123.878	42.616	82.664
89.034	83.359	49.198	63.746
96.017	94.207	64.243	68.975
95.617	120.576	43.571	84.22
86.058	106.89	78.586	85.712
52.817	145.402	52.079	76.88
105.855	110.339	55.717	62.706
77.435	130.16	56.535	78.984
88.161	123.41	68.518	71.11
86.648	113.279	64.557	74.57
55.938	128.642	42.904	81.078
76.664	139.484	48.707	77.876
97.07	136.879	46.457	76.562
85.853	107.584	53.517	83.312
82.899	92.448	63.103	89.167
82.542	115.457	48.136	87.084
107.654	91.734	12.457	88.052
79.985	120.063	71.017	105.925
90	109.591	56.319	88.652
90.007	108.992	66.269	79.664
109.955	107.709	59.95	99.537
60.649	89.269	51.647	84.853
68.89	94.593	55.661	96.794
89.167	103.41	70.182	42.167
84.529	77.926	54.851	92.819
73.654	126.375	55.27	81.647
75.324	100.899	65.074	83.113
25.404	124.014	44.244	91.612
92.338	108.05	59.317	83.16
89.535	131.176	39.854	78.021
116.347	91.209	58.296	91.241
86.124	28.547	51	83.724
53.507	107.745	45.96	76.007
109.616	100.447	52.532	86.913
102.56	111.821	58.232	89.564
25.082	150.649	49.669	81.247
64.291	129.625	55.167	96.027
24.784	124.815	48.156	80.183
22.701	96.224	55.156	40.974
25.746	99.16	58.654	75.849
76.514	86.633	46.953	86.156
62.176	123.879	78.78	91.583
80.326	90.72	47.344	67.242
86.757	35.656	56.346	86.462
80.533	99.223	41.246	73.956
82.454	95.739	55.008	70.444
87.362	119.72	58.4	103.704
103.103	41.41	57.644	87.048
100.943	63.906	51.614	80.452
97.901	122.261	49.358	90.84
102.35	108.766	78.448	70.149
63.712	75.289	63.281	70.977
93.098	113.927	59.181	67.081
72.482	102.722	66.272	67.876
72.204	108.726	59.493	61.85
101.338	122.848	72.328	69.342
91.268	96.312	77.743	68.015
78.498	121.246	61.175	106.948
84.75	91.977	40.522	81.593
83.873	129.789	53.241	110.545
90.485	100.08	63.603	75.208
105.59	91.58	62.536	86.468
70.522	116.877	37.965	76.728
97.449	88.882	58.153	99.141
	77.434	73.986	81.686
	110.423	47.71	75.517
	71.707	54.848	66.314
	134.096	58.133	72.958
	104.316	50.054	78.864
	72.455	66.309	89.554
	41.699	54.772	78.935
	63.979	51.153	79.872
	145.092	59.409	97.411
	108.437	40.019	73.545
	122.265	52.543	84.17
	124.721	40.311	61.41
	99.743	39.639	85.153
	116.338	54.192	73.655
	127.805	61.896	66.731
	142.308	55.489	89.813
	26.192	59.845	81.466
	119.083	67.643	85.237
	129.887	52.717	76.17
	107.426	55.193	69.533
	99.195	50.929	91.888
	120.589	57.259	79.548
	111.806	45.097	69.126
	121.089	51.317	70.864
	133.537	47.308	90.144
	126.644	40.267	74.905
	97.128	44.101	90.736
	83.373	49.342	63.512
	115.969	47.479	81.826
	106.308	55.316	76.486
	15.513	57.21	83.634
		69.385	87.372
		53.574	78.298
		55.455	64.978
		84.274	70.019
		57.109	68.791
		45.517
		56.56
		48.804
		59.351
		56.563
		53.932
		71.038
		54.134
		55.229
		44.568
		45.812
		55.353
		72.784
		38.74
		52.633
		54.344
		42.648
		53.538
		73.397
		52.697
		41.519
		64.633
		48.142
		49.346
		55.604
		69.248
		49.859
		47.457
		56.687
		53.445
		45.72
		57.844
		51.842
		54.704
		50.931
		66.383
		50.876
		60.291
		39.457
		48.625

## Sheet: ED Fig 9F
RAD51
EV CONTROL	NSL1-HK2 CONTROL	EV 6HR	NSL1-HK2 6HR
106.197	96.4	28.511	38.525
22.882	65.313	21.788	64.857
21.494	67.928	51.432	73.463
41.419	32.995	23.105	46.967
31.615	122.463	37.671	49.082
50.745	37.515	19.815	64.705
56.096	71.252	26.687	59.176
26.766	49.404	20.82	86.289
55.132	91.554	31.388	69.385
50.513	23.157	27.669	85.446
39.157	56.908	27.119	64.913
50.498	56.835	33.025	95.19
47.127	30.743	35.355	70.456
30.155	47.131	24.676	68.027
24.331	115.775	25.373	71.589
73.259	32.564	20.71	63.415
29.024	75.069	21.062	57.866
21.789	29.783	30.872	67
35.651	100.322	17.014	54.011
38.451	62.566	13.855	45.252
80.043	42.229	18.068	69.023
33.501	69.182	24.075	68.966
23.119	78.625	26.552	59.355
27.356	59.311	25.907	61.696
28.393	46.215	46.599	39.772
43.054	85.696	33.811	49.017
28.064	42.563	22.266	78.078
31.326	48.02	24.967	55.023
19.597	49.241	23.135	47.838
29.075	54.83	28.602	98.514
29.643	76.199	35.57	71.48
97.652	78.858	36.63	78.894
44.171	45.847	33.792	90.58
65.838	54.916	49.292	46.248
51.715	67.382	27.671	63.09
39.484	41.789	28.386	42.079
29.487	45.917	26.065	68.573
28.011	67.719	31.076	50.599
19.165	76.616	44.064	60.791
22.766	86.348	34.242	87.203
30.602	29.402	23.969	83.478
41.06	70.206	15.02	60.14
29.976	77.446	25.305	69.573
37.506	97.68	35.024	45.113
27.104	24.002	24.537	63.718
117.067	69.686	38.725	75.176
42.174	36.047	16.088	69.755
40.193	36.369	16.899	63.43
42.532	29.118	18.731	76.499
28.693	56.066	23.852	57.838
49.357	63.727	32.243	68.632
	46.095	13.428	56.362
	66.367	28.767	51.712
	57.185	17.446	48.8
	72.319	32.153	71.431
	77.343	16.991	48.756
	73.884	23.672	43.221
		40.369	109.76
		33.226	76.167
		38.321	69.715
		40.192	66.663
		32.788	59.608
		20.455	69.473
		25.788	72.224
		18.101	83.637
		24.458	59.807
		37.729	57.402
		31.583	60.766
		36.118	64.436
		34.966	57.074
		42.201	59.692
		17.193	72.654
		33.047	61.625
		37.625	75.264
		29.113	80.195
		14.627	79.705
		31.875	73.169
		34.105
		33.867
		139.713	120.318
		130.322	112.067
		135.655	102.611
		86.659	117.615
		126.563	132.933
		103.077	96.151
		60.767	168.478
		135.247	161.681
		131.44	120.906
		131.772	126.021
		128.237	133.474
		127.141	121.063
		88.484	103.505
		116.51	105.78
		139.227	121.62
		86.677	126.758
		83.389	131.51
		106.735	117.157
		119.592	106.183
		127.48	132.29
		125.414	118.578
		131.939	107.589
		57.534	121.349
		122.225	134.282
		89.186	128.802
		113.146	112.627
		120.544	145.694
		96.165	136.366
		89.245	114.718
		70.99	125.421
		117.868	124.043
		58.887	130.719
		121.904	146.424
		83.708	107.259
		139.876	141.198
		117.808	109.132
		118.404	130.908
		93.807	135.298
		93.654	123.176
		114.835	126.583
		134.642	165.278
		103.126	125.378
		79.732	127.328
		103.306	164.514
		67.845	119.985
		135.052	96.908
		121.132	134.973
		69.368	115.163
		95.25	131.128
		142.28	100.968
		61.256	121.05
		126.033	117.272
		83.835	137.795
		132.715	102.571
		118.623	126.903
		107.325	127.492
		62.536	104.602
		57.617	107.725
		101.203	107.907
		110.815	125.391
		115.807	130.836
		122.659	152
		116.294	132.252
		92.971	131.142
		122.022
		134.599
		107.119
		89.664
		130.796
		119.719
		140.638
		115.693
		72.02
		118.362
		121.303
		70.284
		30.758
		123.346
		74.686
		80.41
		117.821
		58.154
		76.5
		70.944
		116.607
		77.369
		121.533
		120.661
		87.774
		113.656
		115.307
		74.5
		91.025
		114.752
		89.549
		105.925
		84.767
		78.52
		130.009
		120.617
		112.502
		110.92
		119.975
		96.655
		117.797
		127.476
		120.027
		64.958
		39.339
		79.02

## Sheet: ED Fig 9G
53BP1
BULK CONTROL	STEM CONTROL
178.985	81.929
64.921	3.959
80.368	7.224
145.287	8.544
112.036	2.584
110.322	11.398
144.58	163.041
105.074	63.232
228.525	50.121
159.54	8.417
132.623	156.305
116.398	12.082
93.904	88.41
171.39	81.293
166.552	5.238
75.99	127.652
174.682	157.139
87.758	105.683
191.378	21.891
80.828	104.529
169.629	182.079
88.778	6.612
178.539	11.847
129.382	130.283
101.989	171.171
155.017	20.37
172.282	115.982
145.966	152.066
84.249	128.093
90.846	160.951
98.047	176.022
94.415	84.637
	108.671
	82.529
	157.932
	15.581
	84.816
	65.414
	126.841
	191.391
	183.136
	103.6
	162.041
	186.32
	156.058
	196.937
	149.254
	75.028
	171.695
	143.206
	171.615
	131.196
	173.592
	201.933
	182.066
	152.587
	191.146
	153.565
28.182	49.023
30.696	42.455
35.79	79.822
36.477	41.733
38.841	104.652
6.431	56.083
27.267	48.104
26.547	56.843
41.908	31.109
25.61	49.098
32.753	52.472
10.731	74.838
65.481	45.853
40.889	33.474
37.195	121.487
28.598	46.146
30.108	45.274
22.024	56.847
27.706	36.586
26.333	59.057
25.571	57.191
27.726	107.7
27.505	42.604
39.042	61.853
19.448	42.691
33.794	88.939
28.01	82.162
34.381	73.02
29.021	71.25
25.48	35.713
31.899	41.333
32.941	49.833
40.892	77.155
40.059	63.644
50.648	53.324
32.311	30.933
29.645	85.066
35.769	79.701
25.269	55.796
39.944	36.472
30.806	39.101
30.138	84
27.318	58.862
37.791	108.382
28.568	51.373
27.982	68.83
40.513	48.017
29.06	52.643
40.381	109.889
35.915	46.231
60.403	33.017
21.815	51.144
30.613	48.168
38.909	87.445
38.634	67.059
39.888	42.492
40.208	73.545
18.635	10.64
35.709	44.302
31.433	66.622
30.087	83.37
35.462	80.913
29.8	59.648
26.083	65.6
25.463	109.894
37.179	40.28
28.439	46.447
32.099	75.431
35.166	36.914
24.395	47.971
37.632	73.736
30.161	78.55
42.645	46.085
25.453	48.783
44.574	62.785
31.472	9.815
35.59	45.293
32.651	20.483
23.825	39.221
33.937	67.9
8.739	67.933
12.409	39.96
19.421	46.967
	25.503
	35.848
	48.26
	49.675
	73.608
	40.304
	35.811
	46.282
	56.789
	38.862
	35.671
	42.861
	42.295
	37.844
	50.463
	64.885
	49.893
	57.147
55.098	24.295
92.94	34.477
58.649	68.045
61.815	53.422
57.671	136.25
69.759	71.885
45.894	18.547
118.614	115.169
11.607	46.387
67.925	34.087
50.105	47.13
79.083	18.814
57.286	150.8
36.267	98.056
140.495	47.068
52.243	40.358
121.144	69.111
97.298	40.593
53.443	19.59
57.505	38.953
125.673	32.42
39.459	36.157
53.545	47.226
79.009	49.957
46.752	57.505
64.246	37.413
68.289	33.952
77.024	47.766
67.188	132.879
76.145	38.611
43.145	41.944
37.356	43.481
98.88	31.954
77.744	48.824
60.723	44.963
118.35	44.509
50.239	55.545
34.679	77.539
63.621	39.53
88.486	33.709
68.036	61.863
71.436	70.581
47.106	58.466
45.451	31.627
64.186	32.151
51.231	29.849
88.102	140.653
74.507	125.314
76.207	42.828
48.56	33.78
43.832	85.333
42.191	33.024
91.529	42.805
68.854	48.96
82.66	33.831
68.79	31.581
61.364	47.904
31.908	31.168
71.703	51.69
34.327	72.317
45.012	29.402
90.047	87.798
59.064	35.341
49.994	39.31
56.689	58.269
118.818	31.031
86.978	72.366
47.421	34.702
45.484	54.795
72.065	43.705
63.07	44.917
41.112	36.083
38.096	46.466
48.661	49.533
66.147	57.478
61.692	118.698
97.551	52.821
33.859	36.379
54.935	48.829
58.438	31.759
65.237	65.838
8.254	42.585
67.616	47.549
81.221	36.336
89.665	31.112
35.073	39.586
51.284	45.356
45.293	40.644
44.115	28.599
66.599	60.041
95.488	40.048
38.071	33.703
48.435	50.966
35.615	44.074
67.493	14.107
74.296	32.255
52.769	74.682
78.927	42.323
36.624	38.756
	27.84
	30.91
	35.595
	38.753
	33.228
	44.675
	30.261
	80.344
	75.994
	13.705
	30.428
	19.635
	33.765
	35.606
	10.547
	30.058
	37.393
	30.697
	60.28
	45.239
	50.597
	37.486
	94.763
	80.503
	47.44
	126.927
	41.503
	101.465
	31.241
	31.235
	14.557
	40.354
	27.294
	13.4
	45.183
	50.949
	67.892
	18.918
	35.827
	49.891
	43.555
	99.802

## Sheet: ED Fig 9H
53BP1
EV CONTROL	NLS1-HK2 CONTROL
30.896	113.354
47.435	88.492
58.38	94.191
41.867	83.982
38.918	138.073
52.894	53.077
20.084	56.198
40.413	75.649
50.154	72.712
46.82	59.048
46.326	109.696
60.317	114.806
85.306	48.2
38.338	73.998
76.202	65.137
19.344	116.737
76.409	51.599
29.393	78.179
4.862	90.09
29.887	44.046
75.573	128.908
47.637	110.55
42.172	77.627
78.521	84.706
65.623	128.46
35.938	89.966
69.3	113.11
53.986	117.975
55.069	149.183
42.614	92.176
68.113	52.59
62.334	133.386
52.516	127.963
43.943	96.414
54.039	92.532
49.752	107.288
45.02	128.263
57.298	115.466
37.01	132.698
83.236	98.849
48.857	127.8
77.284	126.023
46.064	92.231
39.661	135.247
63.845	116.731
37.543	116.157
41.482	86.48
83.659	96.937
45.793	126.753
38.818	60.666
25.105	58.145
54.23	77.688
30.264	109.538
37.489	82.878
35.564	97.803
48.078	85.352
47.178	103.347
32.233	85.214
50.159	140.021
52.721	111.129
59.96	88.7
9.024	54.983
49.964	107.906
30.424	94.589
59.26	91.959
38.419	70.519
60.221	123.952
48.275	96.534
34.453	94.246
58.101	80.755
60.406	71.932
40.483	81.919
65.386	101.6
47.955	67.279
33.74	62.619
63.82	89.308
30.368	78.41
56.621	73.208
75.691	121.644
46.124	88.08
77.903	112.531
55.67	73.304
32.018	63.798
46.2	96.216
84.683	72.254
8.092	86.841
56.809	58.544
61.189	61.084
47.963	130.166
73.825	66.067
44.215	39.761
5.652	134.534
68.411	90.178
26.693	87.273
6.157	84.625
47.062	42.659
62.848	77.921
55.867	109.897
79.074	79.005
74.658	75.39
69.763	98.02
33.757	54.092
53.482	104.317
34.586	156.884
51.028	118.349
73.611	69.056
28.394	150.375
80.951	70.606
63.892	108.004
57.47	136.826
8.336	104.839
49.491	67.275
42.29	143.839
40.8	127.641
84.137	91.967
30.672	101.932
62.397	175.968
43.103	68.062
92.508	119.998
81.835
47.393
53.989
73.402
34.126
64.652
65.429
5.297
41.386
30.034
80.367
56.036
52.251
83.319
25.16
46.376
77.969
78.04
41.844
40.585
38.046
59.563
69.372
56.718
84.052
54.618
69.041
62.014
51.309
68.885
40.265
51.051
57.103
51.505
66.851
80.732
75.553
25.522
71.885
39.476
58.327
89.432
77.573
41.61
70.387
52.913
45.995
79.204
3.144
40.899
57.887
94.933
67.405
92.309
59.467
37.47
49.81
104.399
54.737
59.974
28.274
52.162
61.297
62.039
58.068
40.323
55.215
72.525
43.141
59.016
61.432
29.13
5.561
9.597
65.17
10.514
82.975
47.964
54.163
80.152
81.093
5.605
82.483
23.822
14.105
64.31
66.596
98.008
53.607
48.237
61.457
74.348
3.474
37.775
8.997
67.15
58.444
79.684
82.52
33.749
58.383
95.928
85.717
47.763
28.53
31.878
3.568
32.392
89.604
57.452
44.48
40.85
9.263
53.728
35.381
58.306
29.895
85.51
68.074
65.528
5.264
36.902	66.682
46.547	80.955
56.439	84.833
62.695	65.368
68.983	69.197
29.377	57.823
32.952	67.542
35.968	84.822
59.4	77.158
9.553	82.637
57.096	69.615
85.976	121.533
23.095	72.441
75.989	74.98
107.232	121.051
56.719	86.293
59.837	79.03
76.61	73.157
42.299	127.794
78.1	43.99
55.079	160.257
53.198	10.811
71.538	72.224
97.542	85.343
71.966	49.796
74.61	50.685
81.315	54.555
77.119	105.802
44.134	73.58
56.085	82.553
112.55	14.713
65.737	62.339
50.451	68.991
78.301	68.564
71.299	74.644
63.701	136.907
69.036	87.576
82.561	78.084
67.626	76.158
67.951	52.711
50.347	89.156
37.128	105.358
65.201	92.846
43.954	121.774
89.209	45.913
36.405	53.441
87.279	42.315
64.656	77.734
48.422	72.271
89.135	97.569
64.794	65.731
20.548	64.985
42.455	72.084
85.686	62.091
58.447	55.545
56.086	51.045
89.362	7.977
60.801	69
65.305	58.125
51.16	60.818
42.312	66.493
85.524	62.877
93.294	68.189
42.633	51.248
46.719	61.619
74.67	64.503
73.394	79.725
60.033	54.11
60.357	65.558
46.426	57.741
53.957	64.576
72.803	49.837
64.534	50.667
90.672	88.968
71.276	115.532
67.696	62.725
74.33	51.41
56.861	59.49
53.939	57.131
57.14	43.532
58.034	55.493
41.995	46.084
65.107	45.978
52.5	46.702
53.818	7.924
11.659
49.694
43.4
51.277
64.044
42.253
63.795
36.638
49.585
92.096	47.537
104.434	18.286
166.379	54.136
132.915	33.489
38.246	27.065
134.742	22.333
142.254	31.062
60.381	16.104
135.046	55.02
108.569	22.373
105.776	67.365
93.471	48.288
109.956	67.34
95.928	24.132
130.845	31.737
104.803	46.966
109.699	34.966
158.685	28.767
77.342	41.852
95.122	33.951
100.573	61.306
65.658	26.937
62.487	48.281
157.403	34.234
24.753	14.418
64.141	53.91
87.859	17.851
82.923	30.319
103.938	48.397
144.133	33.213
78.241	62.947
121.279	46.987
95.506	62.276
53.943	33.961
112.148	45.156
115.154	26.256
65.489	46.278
93.29	30.443
67.032	24.456
171.76	31.582
71.865	20.716
82.938	31.716
77.155	56.341
63.876	26.795
78.887	37.06
79.429	35.621
99.808	50.506
138.54	44.685
20.673	31.711
99.441	37.341
74.369	60.945
72.208	52.685
100.972	33.011
108.72	28.489
122.495	33.021
59.271	34.698
90.343	15.887
48	31
46.174	30.404
75	28.455
64.099	44.881
108.777	42.861
85.759	31.765
74.876	34.067
144.327	34.125
86.009	22.103
64.877	21.685
104.304	26.864
90.353	64.432
59.578	11.414
87	63.473
91.786	48.667
102.436	49.991
78.504	26.239
63.068	59.492
86.437	30.992
80.983	28.417
86.116	22.05
50.471	9.041
108.366	33
73.146	26
68.764	29.408
76.911	38.738
128.024	31.641
67.524	33.504
92.619	34.769
41.333	32.295
67.488	55.579
69.48	31.429
120.711	58.94
18.57	23.56
84.225	63.459
77.557	28.565
57.817	20.362
70.212	27.319
88.697	5.065
18.805	25.266
96.396	22.852
89.574	23.524
65.624	27.719
71.373	59.433
65.736	54.613
67.354	54.777
40.646	17.358
79.162	27.283
82.811	28.623
82.349	14.692
88.454	52.874
98.636	30.661
116.201	25.967
62.368	30.952
76.097	27.332
83.494	22.873
67.16	25.49
115.704	30.477
87.512	27.814
75.994	31.751
79	33.952
108.6	31.338
47.386	28.12
68.155	26.688
112.834	27.826
106.673	25.5
74.023	24.423
77.634	11.87
69.97	29.271
80.528	19.792
93.761
73.968
102.715
62.23
73.443
101.602
71.459
59.109
56.732
12.074	14.926
10.419	67.299
13.239	57.207
56.693	91.297
58.049	84.522
80.403	67.78
77.62	103.184
70.636	96.053
92.184	101.234
94.672	67.794
63.751	91.562
72.894	119.638
51.188	118.011
44.568	109.128
79.77	62.162
69.651	88.549
81.487	148.328
75.83	48.01
53.298	81.615
66.683	90.737
67.838	58.445
61.057	152.569
67.381	97.449
34.104	58.133
69.424	150.781
51.259	163.045
59.145	143.128
58.983	171
33.417	79.849
60.084	106.867
48.138	92.127
57.548	94.025
61.857	123.835
71.924	121.702
69.715	87.873
49.714	50.031
47.709	77.616
47.616	100.394
55.565	41.17
45.871
55.129
65.281
32.294
56.659
39.294

## Sheet: ED Fig 9I
RAD51
BULK CONTROL	STEM CONTROL
27.05	55.093
37.714	38.841
36.804	38.811
34.812	34.075
41.235	56.233
46.667	44.111
47.455	46.318
40.103	27.727
19.915	37.565
38.763	50.917
32	54.487
52.061	40.13
39.386	45.639
32.417	44.595
37	34.571
33.527	30.988
38.12	52.012
30.789	49.345
74.756	24.667
52.722	32.567
49.95	46.533
40.475	40.785
35.317	43.151
47.146	44.702
36.482	52.537
39.357	52.042
44.881	39
41.788	32.515
45.477	53.7
38.805	30.881
40.798	30.931
43.473	51.786
42.815	50.893
37.691	30.644
35.292	33.462
47.208	40.972
37.732	64.383
35.18	40.241
35.75	43.083
57.431	44.083
39.833	42.156
32.631	58.128
54.796	29.945
34.039	48.083
54.548	28.532
36.462	48.564
40.781	28.945
45.362	29.893
40.962	40.009
37.343	28.482
51.791	29.877
35.418	30.982
39.966	26.791
40.21	28.379
41.874	54.72
41.033	37.866
39.488	39.625
33.919	50.967
29.392	42.717
41.635	44.183
35.056	26.958
40.008	49.033
35.877	46.844
37.664	28.96
49.885	38.2
29.682	59.488
38.121	40.339
35.602	27.48
38.708	44.641
49.558	43.845
34.101	33.423
38.319	39.306
38.035	43.17
35	29.816
41.014	21.14
41.486	23.794
54.898	36.755
33.041	37.029
43.84	29.41
49.013	33.086
43.947	39.175
50.263	20.097
49.186	42.646
37.955	28.83
37.146	22.608
37.35	26.987
37.892	6.37
34.206	28.916
58.093	32.432
40.248	44.968
37.951	23.228
50.824	43.082
56.156	33.421
47.173	30.081
54.151	40.568
40	28.438
36.174	32.204
47.645	33.768
48.463	28.091
49.677	27.548
47.153	41.5
48.216	25.369
46.732	38.473
36.584	39.367
34.138	41.729
46.74	26.253
46.786	31.444
14.305	58.246
44.857	10.711
30.664	41.381
46.221	42.745
51.106	22.544
41.129	27.065
	33.429
	45.806
	34.292
	22.796
	29.443
	28.58
	30.851
35.48	88.12
41.774	158.977
54.058	120.473
43.328	113.623
56.224	145.101
38.193	121.044
55.514	93.334
44.573	218.101
49.677
66.548	123.351
41.438	71.46
48.334	74.929
34.92	84.614
45.344	77.801
34.886	224.58
48.161	219.675
48.944	225.271
34.276	199.423
75.912	65.48
38.767	45.5
50.312	187.306
86.028	230.165
71.072	85.148
43.466	145.193
36.283	121.399
36.583	141.432
37.598	128.67
43.959	126.638
48.077	133.27
49.218	133.684
42.229	94.265
39.562	242.767
80.397	28.666
45.076	149.909
41.091	120.52
44.347	63.25
34.227
23.975
68.796
36.064
45.07
83.968
31.295
64.886
57.481
35.949
35.159
52.092
41.542
41.52
51.952
49.806
17.243
52.702
29.334
58.35
49.659
48.345
40.862
15.635
66.625
12.963
14.681
38.25

## Sheet: ED Fig 9J
RAD51
EV control	NLS1-HK2 CONTROL
12.383	39.417
44.519	15.641
3.714	11.636
56.424	34.361
12.961	33.122
53.351	37.558
50.577	33.418
41.859	35.325
43.838	32.667
39.515	31.481
47.782	30.765
40.614	33.721
45.563	43.264
53.916	32.604
35.628	38.826
55.419	34.86
52.381	38.191
50.858	34.271
46.25	33.278
47.355	31.17
43.975	37.832
57.35	33.961
46.504	32.854
15.756	30.408
44.234	29.133
65.808	30.888
45.344	35.62
36.485	36.861
46.207	36.116
48.221	25.053
42.978	36.426
53.592	32.887
58.75	31.276
38.932	36.65
54.568	35.95
13.628	38.244
51.164	34.05
45.961	28.455
58.919	35.073
52.719	41.098
44.969	38.629
56.152	33.392
48.646	34.827
64.287	45.109
43.772	36.28
36.012	31.075
62.784	30.37
39.222	35.792
46.705	35.607
54.374	33.66
41.426	38.722
38.284	56.836
41.943	34.39
34.326	33.079
37.189	31.842
40.461	32.066
48.643	36.279
42.235	40.751
63.75	38.404
51.677	23.414
69.249	32.294
40.891
54.794
48.34
43.111
43.465
75.386
56.557
41.995
45.172
44.848
40.663
43.923
44.421
49.067
69.502
49.753
39.847
41.318
64.751
46.382
54.647
49.822
43.248
59.432
56.33
47.626
71.445
59.24
45.98
28.667	24.125
11.978	62.675
103.462	61.571
16.581	47.844
27.603	37.222
61.391	53.468
100.319	36.729
94.053	34.167
90.421	58.583
89.099	31.837
97.876	66.961
20.124	48.269
82.683	55.63
69.34	68.315
87.43	42.352
78.556	15.574
82.786	9.582
86.298	22.418
84.017	23.964
127.598	49.175
76.116	26.719
137.844	21.81
56.664	63.475
73.472	26.102
92.181	27.705
75.946	38.968
95.092	36.355
98.654	47.159
71.843	47.921
76.647	62.712
91.45	61.091
86.049	31.258
75.674	36.435
77.497	46.623
66.362	40.057
74.564	45.157
75.273	53.857
147.209	35.662
68.935	54.31
98.943	49.38
71	48.542
85.476	13.222
67.543	48.361
103.382	34.811
69.699	33.541
70.973	63.027
68.449	49.84
125.207	47.039
72.888	36.455
105.471	64.231
72.545	62.633
69.953	61.684
66.37	37.737
119.367	13.512
110.613	62.741
82.246	37.481
107.883	50.173
105.014	36.951
94.018	33.939
96.339	33.061
76.291	46.181
68.597	56.635
89.478	42.659
85.241	49.402
82.603	45.114
103.897	53.674
75.301	37.899
87.745	46.144
97.238	36.868
85.011	52.758
85.211	39.978
92.724	50.667
89.875	43.426
76.073	46.062
98.101	41.031
92.881	49.656
38.262	64.768
95.659	45.55
	44.835
	43.893
	49.604
	12
	47.568
	62.67
	49.398
	41.377
	38.842
	63
	64.87
	48.948
	35.336
	51.632
	43.957
	50
	52.607
	31.924
	23.739
	52.642
	15.19
	59.639
	11.533
	38.161
	53.742
	44.857
	62.037
	59.474
	55.368
	62.711
	46.951
	59.15
	53.821
	54.433
	20.957
	54.622
	47.751
	52.719
	40.94
	35.507
	41.817
	19.314
99.833	122.805
99.833	107.31
106.213	106.409
106.213	107.31
104.463	161.435
104.463	138.568
27.022	93.565
27.022	131.191
90.247	51.404
90.247	35.886
113.083	130.317
106.514	113.549
113.083	89.206
106.514	86.012
102.892	85.406
102.892	153.232
114.325	138.599
114.325	95.296
82.958	117.272
82.958	88.148
118.27	126.714
118.27	97.094
135.119	121.602
135.119	110.515
102.298	113.174
102.298	106.688
19.406	111.727
19.406	106.712
118.234	162.227
118.234	101.507
106.83	122.372
106.83	126.639
113.097	84.605
113.097	72.676
126.114	133.992
126.114	126.02
98.528	124.749
98.528	128.26
115.8	138.32
115.8	108.817
101.506	130.928
101.506	90.943
109.147	103.056
109.147	82.361
92.743	135.558
92.743	89.426
98.524	108.541
98.524	76.381
131.327	77.953
131.327	116.7
106.405	141.472
106.405	108.575
119.146	142.99
119.146	136.725
128.072	157.144
128.072	160.278
98.603	154.592
98.603	128.171
68.959	89.768
68.959	92.145
125.018	99.28
125.018	132.817
67.969	113.435
67.969	110.199
107.956	156.551
106.726	130.494
107.956	150.139
106.726	113.903
129.719	120.734
129.719	123.87
128.53	104.503
128.53	129.116
134.147	141.257
134.147	123.463
130.283	135.774
130.283	136.516
115.123	115.907
115.123	136.76
62.832	112.236
62.832	129.068
90.205	122.883
90.205	117.934
132.087	134.327
132.087	137.4
118.008	149.122
118.008	132.011
38.757	151.599
38.757	159.298
94.992	177.595
94.992	138.072
107.266	159.686
107.266	173.58
124.981	152.069
124.981	79.867
123.293	180.012
123.293	132.874
143.92
143.92
137.445
67.438
137.445
67.438
112.132
112.132
158.601
111.223
158.601
111.223
79.193
79.193
120.546
120.546
125.254
125.254
88.107
88.107
98.535
98.535
140.957
140.957
95.165
95.165
99.687
99.687
72.172
72.172
125.664
125.664
99.579
99.579
114.613
114.613
118.58
118.58
110.62
106.283
110.62
106.283
137.946
137.946
96.008
96.008
84.613
84.613
103.38
103.38
92
92
96.933
96.933
131.624
131.624
94.337
90.444
94.337
90.444
102.971
102.971
94.124
94.124
111.255
111.255
115.39
115.39
112.698
112.698
94.945
94.945
122.738
122.738
