# Supplementary material for: The metabolic enzyme hexokinase 2 localizes to the nucleus in AML and normal haematopoietic stem and progenitor cells to maintain stemness
Source: Nat Cell Biol. 2022 Jun 6;24(6):872–84. doi: 10.1038/s41556-022-00925-9 (PMC9203277; doi:10.1038/s41556-022-00925-9)
Supplement: Source Data Extended Data Fig. 10 — Statistical source data. [file 41556_2022_925_MOESM22_ESM.xlsx]

## Sheet: ED Fig 10A
53BP1	ROS HIGH CONTROL	ROS LOW CONTROL
	28.764	4.228
	3.339	40.413
	56.966	42.938
	26.23	4.156
	40.984	55.794
	24.629	34.71
	38.984	34
	99.905	39.216
	21.175	56.973
	68.262	21.23
	49.292	28.307
	42.785	53.711
	36.273	55.145
	0.896	57.623
	71.791	39.468
	33.537	48.143
	76.382	41.234
	51.912	42.154
	6.087	37.114
	39.464	54.987
	12.629	24.825
	32.229	18.301
	142.043	60.747
	25.606	21.048
	63.775	59.072
	97.306	37.506
	71.658	61.289
	22.959	58.488
	23.216	38.6
	82.26	67
	97.74	32.588
	41.312	27.907
	33.372	41.494
	55.474	71.483
	59.544	54.207
	46.342	57.989
	31.127	39.489
	30.304	21.955
	34.9	33.318
	46.55	30.636
	39.753	69.989
	58.049	31.787
	33	35.775
	39.918	55.18
	35.4	40
	3.442	44.589
	115.205	42.222
	20.83	30.099
	67.955	4.923
	51.156	18.407
	29.322	38.791
	20.473	34.264
	73.685	33.902
	12.14	34.376
	79.968	45.398
	103.579	44.957
	1.577	45.426
	7.969	63.137
	49.396	54.853
	95.667	71.263
	14.913	37.67
	22.438	70.577
		20.289
		29.546
		26.245
		69.041
		39.929
		46.222
		22.838
		66.09
		0.62
		26.794
		34.765
		45.515
		48.272
		37.163
		70.587
		43.875
		80.571
		21.181
		62.255
		43.547
		43.766
		55.321
		29.009
		19.45
		67.873
		39.369
		55.446
		42.407
		43.947
		38.67
		27.687
		8.274
		37.765
		38.14
		29.826
		50.926
		39.262
		35.698
		41.297
		24.392
		39.463
		41.058
		40.813
		23.891
		52.007
		53

## Sheet: ED Fig 10B
үH2AX	ROS HIGH CONTROL	ROS LOW CONTROL	ROS HIGH DAUNO 50nm	ROS LOW DAUNO 50nm
	33.259	25.698	33.921	8.394
	20.44	39.667	26.521	23.464
	38.228	51.794	29.596	30.948
	23.667	54.337	35.985	26.199
	32.275	24.679	55.701	16.047
	22.915	24.406	109.916	23.758
	25.775		87.175	11.031
	61.861		137.569	12.446
	25.046		29.417	11.06
	23.773		39.973	23.088
	23.665		28.833	21.346
	24.014		113.612	18.042
	28.978		87.895	11.222
	22.39		22.68	10.98
	37.558		124.529	14.462
	30.264		71.785	9.299
	25.798		16.844	8.892
	54.891		32.435	10.342
	44.271		35.886	30.612
	11.112		80.097	62.66
			153.929	11.387
			23.922
			49.405
			46.508

## Sheet: Fig S10C
53BP1	ROS HIGH CONTROL	ROS LOW CONTROL	ROS HIGH DAUNO 50nm	ROS LOW DAUNO 50nm
	27.826	46.59	11.344	47.559
	18.216	54.365	6.435	139.211
	30.603	59.889	16.053	85.973
	29.5	90.308	42.577	92.761
	51.301	23.788	8.438	27.538
	27.095	43.203	8.548	53.568
	34.793	48.733	20.133	26.442
	28.638	35.96	6.326	37.71
	36.67	57.151	14.879	113.186
	33.505	23.819	18.486	81.839
	8.04	19.96	14.748	44.519
	33.343	19.422	3.504	66.887
	48.604	17.085	46.661	81.778
	19.37	26.43	12.5	80.472
	18.073	28.862	13.664	89.424
	39.773	31.614	18	38.718
	12.348	41.667	12.476	66.385
	34.673	40.433	44.094	71.847
	11.965	62.615	28.992	57.369
	32.58	41.992	32.25	74.673
	42.024	51.944	2.581	28.09
	17.2	30.423	27.125	30.483
	27.464	52.856	3.819	64.384
	18.864	50.252	18.126	89.767
	27.656	66.5	53.64	83.222
	13.254	29.284	12.624	17.608
	15.366	14.947	55.732	99.225
	13.273	44.474	12.203	35.145
	16.723	65.052	10.297	30.45
	2.773	55.777	6.211	33.478
	24.809	49.56	13.382	41.545
	27.007	56.466	27.781	31.931
	16.118	38.739	4.731	71.762
	24.697	40.314	5.333	66.449
	16.636	27.486	12.835	38.557
	7.574	17.45		55.47
	14.395	41.617		47.978
	15.752	31.893		66.782
	27.358	24.677
	13.102
	34.821
	31.878
	22.742
	13.961
	28.736
	12.236
	23.194
	12.323
	16.76

## Sheet: ED Fig 10E
EV bulk 3h	NLS1-HK2 bulk 3h
62.023	33.896
41.88	71.336
34.08	66.263
20.97	114.928
25.703	42.448
19.761	37.426
60.289	50.167
32.896	49.588
50.096	115.075
49.707	39.693
26.258
16.135
34.606
30.131
33.889	87.547
44.436	70.378
34.3	50.139
21.273	27.429
40.717	58.162
34.643	74.258
30.268	48.237
27.223	49.297
13.411	59.791
45.128	31.629
14.884	41.689
31.018	61.552
37.542	50.078
43.276	95.444
35.746	64.679
32.221	59.35
33.649	65.771
42.398	70.248
	90.68
	48.683
50.453	29.749
25.096	43.42
33.603	24.605
27.675	29.838
36.704	27.839
27.56	37.816
42.745	24.093
24.504	55.104
58.808	25.039
27.81	38.52
27.592	47.094
53.73	46.059
52.458	42.63
33.469	22.645
	27.114
	33.604
	23.434
	41.384
	37.765

## Sheet: ED Fig 10F
EV stem 3h	NLS1-HK2 stem 3h
28.181	35.011
29.977	20.371
21.132	18.473
31.786	48.186
27.893	70.722
19.653	58.458
21.811	12.204
21.644	11.939
24.878	38.198
22.695	48.233
37.16	49.554
23.324	77.355
30.669	62.18
41.224	12.778
36.255	48.46
42.225	13.931
11.058	56.538
26.202	10.129
35.22	27.958
31.081
36.255
32.471
42.93
13.448
30.855
12.624
29.899	74.497
23.241	96.701
36.971	53.581
47.667	105.619
36.329	82.449
30.393	95.63
21.709	139.897
26.228	82.268
11.636	80.083
19.169	62.581
25.728	74.836
44.552
16.688
31.624
28.734
14.722
49.238
41.505
21.677
55.69
27.37
33.128
42.176
25.301
21.746
24.122	59.085
36.205	41.127
59.861	37.097
52.348	40.955
28.486	60.426
20.373	54.367
23.07	38.712
27.876	35.022
11	29.161
39.679	50.425
45.382	71.048
45.447	88.593
41.075	72.974
38.034	47.412
27.685	74.798
29.284	40.904
	38.518
	38.237
